# Supplementary material for: Deciphering Necroptosis-Associated Molecular Subtypes in Acute Ischemic Stroke Through Bioinformatics and Machine Learning Analysis
Source: J Mol Neurosci. 2025 Jan 2;75(1):4. doi: 10.1007/s12031-024-02241-3 (PMC11693621; doi:10.1007/s12031-024-02241-3)
Supplement: Supplementary file 1 — Supplementary file1 (ZIP 1708 KB) [file 12031_2024_2241_MOESM1_ESM.zip]

Archive with 11 entries (10 files):
- Supplemental Files/
- Supplemental Files/1-3D-PCA.pdf
- Supplemental Files/Boxplot_Before.pdf
- Supplemental Files/Boxplot_after.pdf
- Supplemental Files/GSE16561火山图.pdf
- Supplemental Files/GSE22255火山图.pdf
- Supplemental Files/PCA_After.pdf
- Supplemental Files/PCA_Before.pdf
- Supplemental Files/TableS1.csv
- Supplemental Files/TableS2.csv
- Supplemental Files/primer sequence.docx
