# Supplementary material for: Deciphering Necroptosis-Associated Molecular Subtypes in Acute Ischemic Stroke Through Bioinformatics and Machine Learning Analysis
Source: J Mol Neurosci. 2025 Jan 2;75(1):4. doi: 10.1007/s12031-024-02241-3 (PMC11693621; doi:10.1007/s12031-024-02241-3)
Supplement: Supplementary file 1 — Supplementary file1 (ZIP 1708 KB) [file 12031_2024_2241_MOESM1_ESM.zip › Supplemental Files/TableS1.csv]

Gene Symbol	Description	Category	Gifts	GC Id	Relevance score	GeneCards Link
RIPK1	Receptor Interacting Serine/Threonine Kinase 1	Protein Coding	46	GC06P003275	19.8456878662109	https://www.genecards.org/cgi-bin/carddisp.pl?gene=RIPK1
RIPK3	Receptor Interacting Serine/Threonine Kinase 3	Protein Coding	40	GC14M024336	16.8703365325928	https://www.genecards.org/cgi-bin/carddisp.pl?gene=RIPK3
MLKL	Mixed Lineage Kinase Domain Like Pseudokinase	Protein Coding	40	GC16M074672	16.5658226013184	https://www.genecards.org/cgi-bin/carddisp.pl?gene=MLKL
ZBP1	Z-DNA Binding Protein 1	Protein Coding	38	GC20M057603	10.3430786132813	https://www.genecards.org/cgi-bin/carddisp.pl?gene=ZBP1
CASP8	Caspase 8	Protein Coding	49	GC02P201233	7.43145084381104	https://www.genecards.org/cgi-bin/carddisp.pl?gene=CASP8
TNF	Tumor Necrosis Factor	Protein Coding	49	GC06P083695	4.92200708389282	https://www.genecards.org/cgi-bin/carddisp.pl?gene=TNF
CYLD	CYLD Lysine 63 Deubiquitinase	Protein Coding	47	GC16P050742	4.02585601806641	https://www.genecards.org/cgi-bin/carddisp.pl?gene=CYLD
ITPK1	Inositol-Tetrakisphosphate 1-Kinase	Protein Coding	38	GC14M092936	3.59855484962463	https://www.genecards.org/cgi-bin/carddisp.pl?gene=ITPK1
IPMK	Inositol Polyphosphate Multikinase	Protein Coding	37	GC10M058191	3.59855484962463	https://www.genecards.org/cgi-bin/carddisp.pl?gene=IPMK
MAP3K7	Mitogen-Activated Protein Kinase Kinase Kinase 7	Protein Coding	48	GC06M090513	3.15421104431152	https://www.genecards.org/cgi-bin/carddisp.pl?gene=MAP3K7
CASP6	Caspase 6	Protein Coding	46	GC04M109688	3.06715774536133	https://www.genecards.org/cgi-bin/carddisp.pl?gene=CASP6
TRPM7	Transient Receptor Potential Cation Channel Subfamily M Member 7	Protein Coding	44	GC15M050552	3.02161574363708	https://www.genecards.org/cgi-bin/carddisp.pl?gene=TRPM7
FADD	Fas Associated Via Death Domain	Protein Coding	44	GC11P070203	2.7362232208252	https://www.genecards.org/cgi-bin/carddisp.pl?gene=FADD
PELI1	Pellino E3 Ubiquitin Protein Ligase 1	Protein Coding	40	GC02M064092	2.66786122322083	https://www.genecards.org/cgi-bin/carddisp.pl?gene=PELI1
PGLYRP1	Peptidoglycan Recognition Protein 1	Protein Coding	40	GC19M065951	2.59910035133362	https://www.genecards.org/cgi-bin/carddisp.pl?gene=PGLYRP1
SPATA2	Spermatogenesis Associated 2	Protein Coding	33	GC20M049903	2.49936842918396	https://www.genecards.org/cgi-bin/carddisp.pl?gene=SPATA2
SIRT3	Sirtuin 3	Protein Coding	45	GC11M000215	2.2399845123291	https://www.genecards.org/cgi-bin/carddisp.pl?gene=SIRT3
HMGB1	High Mobility Group Box 1	Protein Coding	44	GC13M030456	2.14465475082397	https://www.genecards.org/cgi-bin/carddisp.pl?gene=HMGB1
TP53	Tumor Protein P53	Protein Coding	50	GC17M007661	2.01399755477905	https://www.genecards.org/cgi-bin/carddisp.pl?gene=TP53
TNFRSF1A	TNF Receptor Superfamily Member 1A	Protein Coding	46	GC12M006328	2.00805258750916	https://www.genecards.org/cgi-bin/carddisp.pl?gene=TNFRSF1A
MEFV	MEFV Innate Immuity Regulator, Pyrin	Protein Coding	42	GC16M007269	1.93823456764221	https://www.genecards.org/cgi-bin/carddisp.pl?gene=MEFV
AIM2	Absent In Melanoma 2	Protein Coding	40	GC01M159062	1.93823456764221	https://www.genecards.org/cgi-bin/carddisp.pl?gene=AIM2
TNFAIP3	TNF Alpha Induced Protein 3	Protein Coding	46	GC06P137866	1.85251367092133	https://www.genecards.org/cgi-bin/carddisp.pl?gene=TNFAIP3
UCHL1	Ubiquitin C-Terminal Hydrolase L1	Protein Coding	49	GC04P041256	1.83612561225891	https://www.genecards.org/cgi-bin/carddisp.pl?gene=UCHL1
STING1	Stimulator Of Interferon Response CGAMP Interactor 1	Protein Coding	32	GC05M139476	1.80173456668854	https://www.genecards.org/cgi-bin/carddisp.pl?gene=STING1
TNIP1	TNFAIP3 Interacting Protein 1	Protein Coding	39	GC05M151029	1.78361594676971	https://www.genecards.org/cgi-bin/carddisp.pl?gene=TNIP1
SERTAD1	SERTA Domain Containing 1	Protein Coding	34	GC19M040421	1.76478588581085	https://www.genecards.org/cgi-bin/carddisp.pl?gene=SERTAD1
TRAF2	TNF Receptor Associated Factor 2	Protein Coding	42	GC09P136881	1.75206339359283	https://www.genecards.org/cgi-bin/carddisp.pl?gene=TRAF2
NFKB1	Nuclear Factor Kappa B Subunit 1	Protein Coding	49	GC04P102501	1.74515354633331	https://www.genecards.org/cgi-bin/carddisp.pl?gene=NFKB1
CFLAR	CASP8 And FADD Like Apoptosis Regulator	Protein Coding	43	GC02P201117	1.72151255607605	https://www.genecards.org/cgi-bin/carddisp.pl?gene=CFLAR
MAPK14	Mitogen-Activated Protein Kinase 14	Protein Coding	49	GC06P083841	1.70300388336182	https://www.genecards.org/cgi-bin/carddisp.pl?gene=MAPK14
FAS	Fas Cell Surface Death Receptor	Protein Coding	48	GC10P092502	1.68921184539795	https://www.genecards.org/cgi-bin/carddisp.pl?gene=FAS
BIRC2	Baculoviral IAP Repeat Containing 2	Protein Coding	44	GC11P102347	1.68921184539795	https://www.genecards.org/cgi-bin/carddisp.pl?gene=BIRC2
AIFM1	Apoptosis Inducing Factor Mitochondria Associated 1	Protein Coding	46	GC0XM130129	1.61787223815918	https://www.genecards.org/cgi-bin/carddisp.pl?gene=AIFM1
KLHDC10	Kelch Domain Containing 10	Protein Coding	32	GC07P130070	1.57905781269073	https://www.genecards.org/cgi-bin/carddisp.pl?gene=KLHDC10
SFTPA1	Surfactant Protein A1	Protein Coding	42	GC10P093438	1.55609011650085	https://www.genecards.org/cgi-bin/carddisp.pl?gene=SFTPA1
GSK3B	Glycogen Synthase Kinase 3 Beta	Protein Coding	47	GC03M119821	1.53421235084534	https://www.genecards.org/cgi-bin/carddisp.pl?gene=GSK3B
XIAP	X-Linked Inhibitor Of Apoptosis	Protein Coding	46	GC0XP123859	1.48815941810608	https://www.genecards.org/cgi-bin/carddisp.pl?gene=XIAP
MYC	MYC Proto-Oncogene, BHLH Transcription Factor	Protein Coding	49	GC08P127735	1.46852707862854	https://www.genecards.org/cgi-bin/carddisp.pl?gene=MYC
TNIP3	TNFAIP3 Interacting Protein 3	Protein Coding	36	GC04M121131	1.46852707862854	https://www.genecards.org/cgi-bin/carddisp.pl?gene=TNIP3
TLR4	Toll Like Receptor 4	Protein Coding	49	GC09P117704	1.44798004627228	https://www.genecards.org/cgi-bin/carddisp.pl?gene=TLR4
GJB1	Gap Junction Protein Beta 1	Protein Coding	45	GC0XP071212	1.44798004627228	https://www.genecards.org/cgi-bin/carddisp.pl?gene=GJB1
DNM1L	Dynamin 1 Like	Protein Coding	46	GC12P032679	1.42637741565704	https://www.genecards.org/cgi-bin/carddisp.pl?gene=DNM1L
PTGES3	Prostaglandin E Synthase 3	Protein Coding	43	GC12M056866	1.42637741565704	https://www.genecards.org/cgi-bin/carddisp.pl?gene=PTGES3
UVRAG	UV Radiation Resistance Associated	Protein Coding	40	GC11P075815	1.42637741565704	https://www.genecards.org/cgi-bin/carddisp.pl?gene=UVRAG
BRD4	Bromodomain Containing 4	Protein Coding	46	GC19M015236	1.37921917438507	https://www.genecards.org/cgi-bin/carddisp.pl?gene=BRD4
RB1	RB Transcriptional Corepressor 1	Protein Coding	45	GC13P048303	1.37921917438507	https://www.genecards.org/cgi-bin/carddisp.pl?gene=RB1
SIRT2	Sirtuin 2	Protein Coding	46	GC19M038878	1.36542987823486	https://www.genecards.org/cgi-bin/carddisp.pl?gene=SIRT2
IKBKB	Inhibitor Of Nuclear Factor Kappa B Kinase Subunit Beta	Protein Coding	50	GC08P042271	1.35309255123138	https://www.genecards.org/cgi-bin/carddisp.pl?gene=IKBKB
DAPK1	Death Associated Protein Kinase 1	Protein Coding	47	GC09P087497	1.35309255123138	https://www.genecards.org/cgi-bin/carddisp.pl?gene=DAPK1
FKBP1A	FKBP Prolyl Isomerase 1A	Protein Coding	44	GC20M001369	1.35309255123138	https://www.genecards.org/cgi-bin/carddisp.pl?gene=FKBP1A
MIR425	MicroRNA 425	RNA Gene	20	GC03M051161	1.35309255123138	https://www.genecards.org/cgi-bin/carddisp.pl?gene=MIR425
EZH2	Enhancer Of Zeste 2 Polycomb Repressive Complex 2 Subunit	Protein Coding	52	GC07M148807	1.32468140125275	https://www.genecards.org/cgi-bin/carddisp.pl?gene=EZH2
NFE2L2	NFE2 Like BZIP Transcription Factor 2	Protein Coding	48	GC02M177227	1.32468140125275	https://www.genecards.org/cgi-bin/carddisp.pl?gene=NFE2L2
CD274	CD274 Molecule	Protein Coding	42	GC09P005450	1.32468140125275	https://www.genecards.org/cgi-bin/carddisp.pl?gene=CD274
CHMP4B	Charged Multivesicular Body Protein 4B	Protein Coding	41	GC20P034052	1.32468140125275	https://www.genecards.org/cgi-bin/carddisp.pl?gene=CHMP4B
CXCL5	C-X-C Motif Chemokine Ligand 5	Protein Coding	39	GC04M073995	1.32468140125275	https://www.genecards.org/cgi-bin/carddisp.pl?gene=CXCL5
MIR29B1	MicroRNA 29b-1	RNA Gene	21	GC07M130877	1.32468140125275	https://www.genecards.org/cgi-bin/carddisp.pl?gene=MIR29B1
BCL2	BCL2 Apoptosis Regulator	Protein Coding	48	GC18M063123	1.32098710536957	https://www.genecards.org/cgi-bin/carddisp.pl?gene=BCL2
AXL	AXL Receptor Tyrosine Kinase	Protein Coding	50	GC19P041219	1.29325568675995	https://www.genecards.org/cgi-bin/carddisp.pl?gene=AXL
MERTK	MER Proto-Oncogene, Tyrosine Kinase	Protein Coding	49	GC02P111898	1.29325568675995	https://www.genecards.org/cgi-bin/carddisp.pl?gene=MERTK
TYRO3	TYRO3 Protein Tyrosine Kinase	Protein Coding	46	GC15P041557	1.29325568675995	https://www.genecards.org/cgi-bin/carddisp.pl?gene=TYRO3
SIRT6	Sirtuin 6	Protein Coding	43	GC19M004174	1.29325568675995	https://www.genecards.org/cgi-bin/carddisp.pl?gene=SIRT6
NAT2	N-Acetyltransferase 2	Protein Coding	41	GC08P018391	1.29325568675995	https://www.genecards.org/cgi-bin/carddisp.pl?gene=NAT2
SLC39A7	Solute Carrier Family 39 Member 7	Protein Coding	41	GC06P033200	1.29325568675995	https://www.genecards.org/cgi-bin/carddisp.pl?gene=SLC39A7
USP22	Ubiquitin Specific Peptidase 22	Protein Coding	40	GC17M020999	1.29325568675995	https://www.genecards.org/cgi-bin/carddisp.pl?gene=USP22
PANX1	Pannexin 1	Protein Coding	42	GC11P094128	1.25758576393127	https://www.genecards.org/cgi-bin/carddisp.pl?gene=PANX1
PDCD6IP	Programmed Cell Death 6 Interacting Protein	Protein Coding	42	GC03P033798	1.25758576393127	https://www.genecards.org/cgi-bin/carddisp.pl?gene=PDCD6IP
FLOT1	Flotillin 1	Protein Coding	40	GC06M065886	1.25758576393127	https://www.genecards.org/cgi-bin/carddisp.pl?gene=FLOT1
FLOT2	Flotillin 2	Protein Coding	40	GC17M035142	1.25758576393127	https://www.genecards.org/cgi-bin/carddisp.pl?gene=FLOT2
IL37	Interleukin 37	Protein Coding	36	GC02P122457	1.25758576393127	https://www.genecards.org/cgi-bin/carddisp.pl?gene=IL37
DIABLO	Diablo IAP-Binding Mitochondrial Protein	Protein Coding	45	GC12M122300	1.24213123321533	https://www.genecards.org/cgi-bin/carddisp.pl?gene=DIABLO
FASN	Fatty Acid Synthase	Protein Coding	47	GC17M082078	1.21527481079102	https://www.genecards.org/cgi-bin/carddisp.pl?gene=FASN
CDK9	Cyclin Dependent Kinase 9	Protein Coding	44	GC09P128023	1.21527481079102	https://www.genecards.org/cgi-bin/carddisp.pl?gene=CDK9
TIMM50	Translocase Of Inner Mitochondrial Membrane 50	Protein Coding	38	GC19P039480	1.21527481079102	https://www.genecards.org/cgi-bin/carddisp.pl?gene=TIMM50
SLC25A37	Solute Carrier Family 25 Member 37	Protein Coding	37	GC08P023528	1.21527481079102	https://www.genecards.org/cgi-bin/carddisp.pl?gene=SLC25A37
PPP1R3G	Protein Phosphatase 1 Regulatory Subunit 3G	Protein Coding	31	GC06P005085	1.21527481079102	https://www.genecards.org/cgi-bin/carddisp.pl?gene=PPP1R3G
MIR7-1	MicroRNA 7-1	RNA Gene	18	GC09M093952	1.21527481079102	https://www.genecards.org/cgi-bin/carddisp.pl?gene=MIR7-1
NFKBIA	NFKB Inhibitor Alpha	Protein Coding	48	GC14M035401	1.16013395786285	https://www.genecards.org/cgi-bin/carddisp.pl?gene=NFKBIA
AURKC	Aurora Kinase C	Protein Coding	45	GC19P067474	1.16013395786285	https://www.genecards.org/cgi-bin/carddisp.pl?gene=AURKC
NGFR	Nerve Growth Factor Receptor	Protein Coding	44	GC17P049495	1.16013395786285	https://www.genecards.org/cgi-bin/carddisp.pl?gene=NGFR
FMR1	Fragile X Messenger Ribonucleoprotein 1	Protein Coding	42	GC0XP147943	1.16013395786285	https://www.genecards.org/cgi-bin/carddisp.pl?gene=FMR1
GNLY	Granulysin	Protein Coding	37	GC02P085685	1.13272452354431	https://www.genecards.org/cgi-bin/carddisp.pl?gene=GNLY
PARP1	Poly(ADP-Ribose) Polymerase 1	Protein Coding	47	GC01M226360	1.0888032913208	https://www.genecards.org/cgi-bin/carddisp.pl?gene=PARP1
HTRA2	HtrA Serine Peptidase 2	Protein Coding	44	GC02P074529	1.0888032913208	https://www.genecards.org/cgi-bin/carddisp.pl?gene=HTRA2
HSPA5	Heat Shock Protein Family A (Hsp70) Member 5	Protein Coding	46	GC09M125234	1.06720066070557	https://www.genecards.org/cgi-bin/carddisp.pl?gene=HSPA5
PRKAA2	Protein Kinase AMP-Activated Catalytic Subunit Alpha 2	Protein Coding	49	GC01P056645	1.04436063766479	https://www.genecards.org/cgi-bin/carddisp.pl?gene=PRKAA2
PRKAA1	Protein Kinase AMP-Activated Catalytic Subunit Alpha 1	Protein Coding	45	GC05M040759	1.04436063766479	https://www.genecards.org/cgi-bin/carddisp.pl?gene=PRKAA1
PITPNA	Phosphatidylinositol Transfer Protein Alpha	Protein Coding	38	GC17M003101	1.04436063766479	https://www.genecards.org/cgi-bin/carddisp.pl?gene=PITPNA
METTL3	Methyltransferase 3, N6-Adenosine-Methyltransferase Complex Catalytic Subunit	Protein Coding	40	GC14M021498	1.02701222896576	https://www.genecards.org/cgi-bin/carddisp.pl?gene=METTL3
TRAF5	TNF Receptor Associated Factor 5	Protein Coding	40	GC01P211326	1.02701222896576	https://www.genecards.org/cgi-bin/carddisp.pl?gene=TRAF5
FNDC4	Fibronectin Type III Domain Containing 4	Protein Coding	35	GC02M027491	1.02701222896576	https://www.genecards.org/cgi-bin/carddisp.pl?gene=FNDC4
FNDC5	Fibronectin Type III Domain Containing 5	Protein Coding	33	GC01M033185	1.02701222896576	https://www.genecards.org/cgi-bin/carddisp.pl?gene=FNDC5
FASLG	Fas Ligand	Protein Coding	45	GC01P172628	1.02004241943359	https://www.genecards.org/cgi-bin/carddisp.pl?gene=FASLG
TXN	Thioredoxin	Protein Coding	44	GC09M110243	1.02004241943359	https://www.genecards.org/cgi-bin/carddisp.pl?gene=TXN
RALBP1	RalA Binding Protein 1	Protein Coding	43	GC18P009465	1.02004241943359	https://www.genecards.org/cgi-bin/carddisp.pl?gene=RALBP1
TP53I3	Tumor Protein P53 Inducible Protein 3	Protein Coding	40	GC02M024078	1.02004241943359	https://www.genecards.org/cgi-bin/carddisp.pl?gene=TP53I3
GSDMD	Gasdermin D	Protein Coding	38	GC08P143553	1.02004241943359	https://www.genecards.org/cgi-bin/carddisp.pl?gene=GSDMD
PRKN	Parkin RBR E3 Ubiquitin Protein Ligase	Protein Coding	37	GC06M161348	1.02004241943359	https://www.genecards.org/cgi-bin/carddisp.pl?gene=PRKN
HSP90AA1	Heat Shock Protein 90 Alpha Family Class A Member 1	Protein Coding	46	GC14M102080	0.993915796279907	https://www.genecards.org/cgi-bin/carddisp.pl?gene=HSP90AA1
STUB1	STIP1 Homology And U-Box Containing Protein 1	Protein Coding	43	GC16P011630	0.993915796279907	https://www.genecards.org/cgi-bin/carddisp.pl?gene=STUB1
TNFSF10	TNF Superfamily Member 10	Protein Coding	42	GC03M172505	0.993915796279907	https://www.genecards.org/cgi-bin/carddisp.pl?gene=TNFSF10
CDC37	Cell Division Cycle 37, HSP90 Cochaperone	Protein Coding	40	GC19M010391	0.993915796279907	https://www.genecards.org/cgi-bin/carddisp.pl?gene=CDC37
RELA	RELA Proto-Oncogene, NF-KB Subunit	Protein Coding	49	GC11M065653	0.965504705905914	https://www.genecards.org/cgi-bin/carddisp.pl?gene=RELA
TRPC6	Transient Receptor Potential Cation Channel Subfamily C Member 6	Protein Coding	47	GC11M101451	0.965504705905914	https://www.genecards.org/cgi-bin/carddisp.pl?gene=TRPC6
SIRT5	Sirtuin 5	Protein Coding	44	GC06P013574	0.965504705905914	https://www.genecards.org/cgi-bin/carddisp.pl?gene=SIRT5
MIR21	MicroRNA 21	RNA Gene	24	GC17P059841	0.965504705905914	https://www.genecards.org/cgi-bin/carddisp.pl?gene=MIR21
AURKA	Aurora Kinase A	Protein Coding	49	GC20M056370	0.934078931808472	https://www.genecards.org/cgi-bin/carddisp.pl?gene=AURKA
PLK1	Polo Like Kinase 1	Protein Coding	48	GC16P024283	0.934078931808472	https://www.genecards.org/cgi-bin/carddisp.pl?gene=PLK1
TNFRSF10B	TNF Receptor Superfamily Member 10b	Protein Coding	48	GC08M023020	0.934078931808472	https://www.genecards.org/cgi-bin/carddisp.pl?gene=TNFRSF10B
MYH9	Myosin Heavy Chain 9	Protein Coding	47	GC22M036281	0.934078931808472	https://www.genecards.org/cgi-bin/carddisp.pl?gene=MYH9
CASP10	Caspase 10	Protein Coding	46	GC02P201182	0.934078931808472	https://www.genecards.org/cgi-bin/carddisp.pl?gene=CASP10
SQSTM1	Sequestosome 1	Protein Coding	46	GC05P179806	0.934078931808472	https://www.genecards.org/cgi-bin/carddisp.pl?gene=SQSTM1
SOAT1	Sterol O-Acyltransferase 1	Protein Coding	43	GC01P179262	0.934078931808472	https://www.genecards.org/cgi-bin/carddisp.pl?gene=SOAT1
TNFRSF10A	TNF Receptor Superfamily Member 10a	Protein Coding	43	GC08M023190	0.934078931808472	https://www.genecards.org/cgi-bin/carddisp.pl?gene=TNFRSF10A
HGF	Hepatocyte Growth Factor	Protein Coding	49	GC07M081699	0.898409128189087	https://www.genecards.org/cgi-bin/carddisp.pl?gene=HGF
SRC	SRC Proto-Oncogene, Non-Receptor Tyrosine Kinase	Protein Coding	49	GC20P037344	0.898409128189087	https://www.genecards.org/cgi-bin/carddisp.pl?gene=SRC
ANXA1	Annexin A1	Protein Coding	46	GC09P073151	0.898409128189087	https://www.genecards.org/cgi-bin/carddisp.pl?gene=ANXA1
CASP2	Caspase 2	Protein Coding	46	GC07P148375	0.898409128189087	https://www.genecards.org/cgi-bin/carddisp.pl?gene=CASP2
FPR1	Formyl Peptide Receptor 1	Protein Coding	46	GC19M051745	0.898409128189087	https://www.genecards.org/cgi-bin/carddisp.pl?gene=FPR1
MIF	Macrophage Migration Inhibitory Factor	Protein Coding	46	GC22P023894	0.898409128189087	https://www.genecards.org/cgi-bin/carddisp.pl?gene=MIF
BCL2L1	BCL2 Like 1	Protein Coding	45	GC20M031664	0.898409128189087	https://www.genecards.org/cgi-bin/carddisp.pl?gene=BCL2L1
KL	Klotho	Protein Coding	45	GC13P033016	0.898409128189087	https://www.genecards.org/cgi-bin/carddisp.pl?gene=KL
TNFRSF21	TNF Receptor Superfamily Member 21	Protein Coding	43	GC06M047231	0.898409128189087	https://www.genecards.org/cgi-bin/carddisp.pl?gene=TNFRSF21
BMI1	BMI1 Proto-Oncogene, Polycomb Ring Finger	Protein Coding	41	GC10P022326	0.898409128189087	https://www.genecards.org/cgi-bin/carddisp.pl?gene=BMI1
BBC3	BCL2 Binding Component 3	Protein Coding	38	GC19M047220	0.898409128189087	https://www.genecards.org/cgi-bin/carddisp.pl?gene=BBC3
AVEN	Apoptosis And Caspase Activation Inhibitor	Protein Coding	36	GC15M034213	0.898409128189087	https://www.genecards.org/cgi-bin/carddisp.pl?gene=AVEN
ZNF7	Zinc Finger Protein 7	Protein Coding	36	GC08P145074	0.898409128189087	https://www.genecards.org/cgi-bin/carddisp.pl?gene=ZNF7
PTEN	Phosphatase And Tensin Homolog	Protein Coding	50	GC10P092487	0.856098055839539	https://www.genecards.org/cgi-bin/carddisp.pl?gene=PTEN
ESR2	Estrogen Receptor 2	Protein Coding	47	GC14M064084	0.856098055839539	https://www.genecards.org/cgi-bin/carddisp.pl?gene=ESR2
GSK3A	Glycogen Synthase Kinase 3 Alpha	Protein Coding	46	GC19M065831	0.856098055839539	https://www.genecards.org/cgi-bin/carddisp.pl?gene=GSK3A
C5	Complement C5	Protein Coding	45	GC09M120933	0.856098055839539	https://www.genecards.org/cgi-bin/carddisp.pl?gene=C5
SP1	Sp1 Transcription Factor	Protein Coding	44	GC12P053380	0.856098055839539	https://www.genecards.org/cgi-bin/carddisp.pl?gene=SP1
C9	Complement C9	Protein Coding	43	GC05M039320	0.856098055839539	https://www.genecards.org/cgi-bin/carddisp.pl?gene=C9
ATG5	Autophagy Related 5	Protein Coding	42	GC06M106045	0.856098055839539	https://www.genecards.org/cgi-bin/carddisp.pl?gene=ATG5
C6	Complement C6	Protein Coding	42	GC05M041142	0.856098055839539	https://www.genecards.org/cgi-bin/carddisp.pl?gene=C6
C7	Complement C7	Protein Coding	42	GC05P040909	0.856098055839539	https://www.genecards.org/cgi-bin/carddisp.pl?gene=C7
CD74	CD74 Molecule	Protein Coding	42	GC05M150378	0.856098055839539	https://www.genecards.org/cgi-bin/carddisp.pl?gene=CD74
EGR1	Early Growth Response 1	Protein Coding	42	GC05P138465	0.856098055839539	https://www.genecards.org/cgi-bin/carddisp.pl?gene=EGR1
NOX4	NADPH Oxidase 4	Protein Coding	41	GC11M089324	0.856098055839539	https://www.genecards.org/cgi-bin/carddisp.pl?gene=NOX4
RCN1	Reticulocalbin 1	Protein Coding	40	GC11P032090	0.856098055839539	https://www.genecards.org/cgi-bin/carddisp.pl?gene=RCN1
MKRN1	Makorin Ring Finger Protein 1	Protein Coding	39	GC07M140453	0.856098055839539	https://www.genecards.org/cgi-bin/carddisp.pl?gene=MKRN1
TNFSF12	TNF Superfamily Member 12	Protein Coding	39	GC17P011166	0.856098055839539	https://www.genecards.org/cgi-bin/carddisp.pl?gene=TNFSF12
UHRF1	Ubiquitin Like With PHD And Ring Finger Domains 1	Protein Coding	38	GC19P004960	0.856098055839539	https://www.genecards.org/cgi-bin/carddisp.pl?gene=UHRF1
AIFM2	Apoptosis Inducing Factor Mitochondria Associated 2	Protein Coding	37	GC10M070098	0.856098055839539	https://www.genecards.org/cgi-bin/carddisp.pl?gene=AIFM2
CTSB	Cathepsin B	Protein Coding	50	GC08M011842	0.800957202911377	https://www.genecards.org/cgi-bin/carddisp.pl?gene=CTSB
CD40LG	CD40 Ligand	Protein Coding	46	GC0XP136649	0.800957202911377	https://www.genecards.org/cgi-bin/carddisp.pl?gene=CD40LG
OGT	O-Linked N-Acetylglucosamine (GlcNAc) Transferase	Protein Coding	43	GC0XP071534	0.800957202911377	https://www.genecards.org/cgi-bin/carddisp.pl?gene=OGT
BID	BH3 Interacting Domain Death Agonist	Protein Coding	42	GC22M017734	0.800957202911377	https://www.genecards.org/cgi-bin/carddisp.pl?gene=BID
IFNB1	Interferon Beta 1	Protein Coding	41	GC09M021077	0.800957202911377	https://www.genecards.org/cgi-bin/carddisp.pl?gene=IFNB1
ID1	Inhibitor Of DNA Binding 1, HLH Protein	Protein Coding	40	GC20P031605	0.800957202911377	https://www.genecards.org/cgi-bin/carddisp.pl?gene=ID1
MIR155	MicroRNA 155	RNA Gene	21	GC21P025573	0.800957202911377	https://www.genecards.org/cgi-bin/carddisp.pl?gene=MIR155
TLR3	Toll Like Receptor 3	Protein Coding	49	GC04P186059	0.774195969104767	https://www.genecards.org/cgi-bin/carddisp.pl?gene=TLR3
KIAA1191	KIAA1191	Protein Coding	33	GC05M176346	0.774195969104767	https://www.genecards.org/cgi-bin/carddisp.pl?gene=KIAA1191
CYP3A4	Cytochrome P450 Family 3 Subfamily A Member 4	Protein Coding	49	GC07M099759	0.773826003074646	https://www.genecards.org/cgi-bin/carddisp.pl?gene=CYP3A4
PAK1	P21 (RAC1) Activated Kinase 1	Protein Coding	46	GC11M090480	0.773826003074646	https://www.genecards.org/cgi-bin/carddisp.pl?gene=PAK1
SGK1	Serum/Glucocorticoid Regulated Kinase 1	Protein Coding	46	GC06M134169	0.773826003074646	https://www.genecards.org/cgi-bin/carddisp.pl?gene=SGK1
CDC7	Cell Division Cycle 7	Protein Coding	44	GC01P091500	0.773826003074646	https://www.genecards.org/cgi-bin/carddisp.pl?gene=CDC7
IDO1	Indoleamine 2,3-Dioxygenase 1	Protein Coding	43	GC08P039891	0.773826003074646	https://www.genecards.org/cgi-bin/carddisp.pl?gene=IDO1
SMN1	Survival Of Motor Neuron 1, Telomeric	Protein Coding	41	GC05P070924	0.773826003074646	https://www.genecards.org/cgi-bin/carddisp.pl?gene=SMN1
SMN2	Survival Of Motor Neuron 2, Centromeric	Protein Coding	41	GC05P070049	0.773826003074646	https://www.genecards.org/cgi-bin/carddisp.pl?gene=SMN2
CERK	Ceramide Kinase	Protein Coding	40	GC22M046684	0.773826003074646	https://www.genecards.org/cgi-bin/carddisp.pl?gene=CERK
TRADD	TNFRSF1A Associated Via Death Domain	Protein Coding	41	GC16M067154	0.685256958007813	https://www.genecards.org/cgi-bin/carddisp.pl?gene=TRADD
TP63	Tumor Protein P63	Protein Coding	46	GC03P189598	0.667835533618927	https://www.genecards.org/cgi-bin/carddisp.pl?gene=TP63
IL1A	Interleukin 1 Alpha	Protein Coding	42	GC02M112773	0.667835533618927	https://www.genecards.org/cgi-bin/carddisp.pl?gene=IL1A
PADI4	Peptidyl Arginine Deiminase 4	Protein Coding	42	GC01P017308	0.667835533618927	https://www.genecards.org/cgi-bin/carddisp.pl?gene=PADI4
MIR214	MicroRNA 214	RNA Gene	22	GC01M172234	0.667835533618927	https://www.genecards.org/cgi-bin/carddisp.pl?gene=MIR214
MIR22	MicroRNA 22	RNA Gene	21	GC17M001713	0.667835533618927	https://www.genecards.org/cgi-bin/carddisp.pl?gene=MIR22
MIR221	MicroRNA 221	RNA Gene	21	GC0XM045746	0.667835533618927	https://www.genecards.org/cgi-bin/carddisp.pl?gene=MIR221
MIR101-1	MicroRNA 101-1	RNA Gene	20	GC01M065058	0.667835533618927	https://www.genecards.org/cgi-bin/carddisp.pl?gene=MIR101-1
MIR485	MicroRNA 485	RNA Gene	18	GC14P109993	0.667835533618927	https://www.genecards.org/cgi-bin/carddisp.pl?gene=MIR485
MIR101-2	MicroRNA 101-2	RNA Gene	17	GC09P004863	0.667835533618927	https://www.genecards.org/cgi-bin/carddisp.pl?gene=MIR101-2
CTSD	Cathepsin D	Protein Coding	50	GC11M001752	0.656845927238464	https://www.genecards.org/cgi-bin/carddisp.pl?gene=CTSD
CLEC7A	C-Type Lectin Domain Containing 7A	Protein Coding	44	GC12M021105	0.656845927238464	https://www.genecards.org/cgi-bin/carddisp.pl?gene=CLEC7A
OTULIN	OTU Deubiquitinase With Linear Linkage Specificity	Protein Coding	38	GC05P014667	0.656845927238464	https://www.genecards.org/cgi-bin/carddisp.pl?gene=OTULIN
TRIM28	Tripartite Motif Containing 28	Protein Coding	41	GC19P058544	0.625420093536377	https://www.genecards.org/cgi-bin/carddisp.pl?gene=TRIM28
STAT3	Signal Transducer And Activator Of Transcription 3	Protein Coding	50	GC17M042313	0.589750289916992	https://www.genecards.org/cgi-bin/carddisp.pl?gene=STAT3
PGAM5	PGAM Family Member 5, Mitochondrial Serine/Threonine Protein Phosphatase	Protein Coding	34	GC12P132710	0.589750289916992	https://www.genecards.org/cgi-bin/carddisp.pl?gene=PGAM5
HPRT1	Hypoxanthine Phosphoribosyltransferase 1	Protein Coding	45	GC0XP134460	0.547439217567444	https://www.genecards.org/cgi-bin/carddisp.pl?gene=HPRT1
FAP	Fibroblast Activation Protein Alpha	Protein Coding	44	GC02M162170	0.547439217567444	https://www.genecards.org/cgi-bin/carddisp.pl?gene=FAP
CHL1	Cell Adhesion Molecule L1 Like	Protein Coding	41	GC03P000213	0.547439217567444	https://www.genecards.org/cgi-bin/carddisp.pl?gene=CHL1
TRIM24	Tripartite Motif Containing 24	Protein Coding	41	GC07P138460	0.547439217567444	https://www.genecards.org/cgi-bin/carddisp.pl?gene=TRIM24
TGFBR1	Transforming Growth Factor Beta Receptor 1	Protein Coding	50	GC09P099104	0.492298424243927	https://www.genecards.org/cgi-bin/carddisp.pl?gene=TGFBR1
CDKN2A	Cyclin Dependent Kinase Inhibitor 2A	Protein Coding	48	GC09M021967	0.492298424243927	https://www.genecards.org/cgi-bin/carddisp.pl?gene=CDKN2A
SNCA	Synuclein Alpha	Protein Coding	48	GC04M089724	0.492298424243927	https://www.genecards.org/cgi-bin/carddisp.pl?gene=SNCA
ACVR1B	Activin A Receptor Type 1B	Protein Coding	45	GC12P051951	0.492298424243927	https://www.genecards.org/cgi-bin/carddisp.pl?gene=ACVR1B
DDX58	DExD/H-Box Helicase 58	Protein Coding	45	GC09M032455	0.492298424243927	https://www.genecards.org/cgi-bin/carddisp.pl?gene=DDX58
PYGM	Glycogen Phosphorylase, Muscle Associated	Protein Coding	45	GC11M064746	0.492298424243927	https://www.genecards.org/cgi-bin/carddisp.pl?gene=PYGM
TARDBP	TAR DNA Binding Protein	Protein Coding	45	GC01P011013	0.492298424243927	https://www.genecards.org/cgi-bin/carddisp.pl?gene=TARDBP
CCL2	C-C Motif Chemokine Ligand 2	Protein Coding	46	GC17P034255	0.376525044441223	https://www.genecards.org/cgi-bin/carddisp.pl?gene=CCL2
XRCC1	X-Ray Repair Cross Complementing 1	Protein Coding	43	GC19M043543	0.359176725149155	https://www.genecards.org/cgi-bin/carddisp.pl?gene=XRCC1
DPEP1	Dipeptidase 1	Protein Coding	41	GC16P089613	0.359176725149155	https://www.genecards.org/cgi-bin/carddisp.pl?gene=DPEP1
CHMP1A	Charged Multivesicular Body Protein 1A	Protein Coding	39	GC16M089644	0.359176725149155	https://www.genecards.org/cgi-bin/carddisp.pl?gene=CHMP1A
UBR2	Ubiquitin Protein Ligase E3 Component N-Recognin 2	Protein Coding	39	GC06P083911	0.359176725149155	https://www.genecards.org/cgi-bin/carddisp.pl?gene=UBR2
GPX4	Glutathione Peroxidase 4	Protein Coding	45	GC19P001103	0.297669172286987	https://www.genecards.org/cgi-bin/carddisp.pl?gene=GPX4
LAMP2	Lysosomal Associated Membrane Protein 2	Protein Coding	42	GC0XM120426	0.297669172286987	https://www.genecards.org/cgi-bin/carddisp.pl?gene=LAMP2
MPRIP	Myosin Phosphatase Rho Interacting Protein	Protein Coding	37	GC17P017042	0.297669172286987	https://www.genecards.org/cgi-bin/carddisp.pl?gene=MPRIP
MTOR	Mechanistic Target Of Rapamycin Kinase	Protein Coding	51	GC01M011106	0.266243398189545	https://www.genecards.org/cgi-bin/carddisp.pl?gene=MTOR
BRAF	B-Raf Proto-Oncogene, Serine/Threonine Kinase	Protein Coding	50	GC07M140737	0.266243398189545	https://www.genecards.org/cgi-bin/carddisp.pl?gene=BRAF
AFP	Alpha Fetoprotein	Protein Coding	45	GC04P073431	0.266243398189545	https://www.genecards.org/cgi-bin/carddisp.pl?gene=AFP
ACHE	Acetylcholinesterase (Cartwright Blood Group)	Protein Coding	44	GC07M100889	0.266243398189545	https://www.genecards.org/cgi-bin/carddisp.pl?gene=ACHE
NFAT5	Nuclear Factor Of Activated T Cells 5	Protein Coding	41	GC16P069565	0.266243398189545	https://www.genecards.org/cgi-bin/carddisp.pl?gene=NFAT5
CXCL1	C-X-C Motif Chemokine Ligand 1	Protein Coding	40	GC04P073869	0.266243398189545	https://www.genecards.org/cgi-bin/carddisp.pl?gene=CXCL1
VIL1	Villin 1	Protein Coding	40	GC02P218419	0.266243398189545	https://www.genecards.org/cgi-bin/carddisp.pl?gene=VIL1
SHARPIN	SHANK Associated RH Domain Interactor	Protein Coding	39	GC08M144098	0.266243398189545	https://www.genecards.org/cgi-bin/carddisp.pl?gene=SHARPIN
CBL	Cbl Proto-Oncogene	Protein Coding	49	GC11P119206	0.230573564767838	https://www.genecards.org/cgi-bin/carddisp.pl?gene=CBL
MAPK1	Mitogen-Activated Protein Kinase 1	Protein Coding	49	GC22M021759	0.230573564767838	https://www.genecards.org/cgi-bin/carddisp.pl?gene=MAPK1
MAPK8	Mitogen-Activated Protein Kinase 8	Protein Coding	47	GC10P048306	0.230573564767838	https://www.genecards.org/cgi-bin/carddisp.pl?gene=MAPK8
TBK1	TANK Binding Kinase 1	Protein Coding	47	GC12P064451	0.230573564767838	https://www.genecards.org/cgi-bin/carddisp.pl?gene=TBK1
CTSH	Cathepsin H	Protein Coding	46	GC15M090448	0.230573564767838	https://www.genecards.org/cgi-bin/carddisp.pl?gene=CTSH
GSN	Gelsolin	Protein Coding	46	GC09P121201	0.230573564767838	https://www.genecards.org/cgi-bin/carddisp.pl?gene=GSN
RARG	Retinoic Acid Receptor Gamma	Protein Coding	46	GC12M053210	0.230573564767838	https://www.genecards.org/cgi-bin/carddisp.pl?gene=RARG
BIRC3	Baculoviral IAP Repeat Containing 3	Protein Coding	45	GC11P102317	0.230573564767838	https://www.genecards.org/cgi-bin/carddisp.pl?gene=BIRC3
CTSL	Cathepsin L	Protein Coding	45	GC09P087725	0.230573564767838	https://www.genecards.org/cgi-bin/carddisp.pl?gene=CTSL
CTSS	Cathepsin S	Protein Coding	44	GC01M150730	0.230573564767838	https://www.genecards.org/cgi-bin/carddisp.pl?gene=CTSS
DSTYK	Dual Serine/Threonine And Tyrosine Protein Kinase	Protein Coding	40	GC01M205111	0.230573564767838	https://www.genecards.org/cgi-bin/carddisp.pl?gene=DSTYK
RNF31	Ring Finger Protein 31	Protein Coding	40	GC14P024146	0.230573564767838	https://www.genecards.org/cgi-bin/carddisp.pl?gene=RNF31
TNFRSF25	TNF Receptor Superfamily Member 25	Protein Coding	40	GC01M006460	0.230573564767838	https://www.genecards.org/cgi-bin/carddisp.pl?gene=TNFRSF25
CHUK	Component Of Inhibitor Of Nuclear Factor Kappa B Kinase Complex	Protein Coding	49	GC10M100188	0.188262522220612	https://www.genecards.org/cgi-bin/carddisp.pl?gene=CHUK
BUB1B	BUB1 Mitotic Checkpoint Serine/Threonine Kinase B	Protein Coding	48	GC15P040161	0.188262522220612	https://www.genecards.org/cgi-bin/carddisp.pl?gene=BUB1B
IRAK1	Interleukin 1 Receptor Associated Kinase 1	Protein Coding	47	GC0XM154010	0.188262522220612	https://www.genecards.org/cgi-bin/carddisp.pl?gene=IRAK1
BDNF	Brain Derived Neurotrophic Factor	Protein Coding	46	GC11M027654	0.188262522220612	https://www.genecards.org/cgi-bin/carddisp.pl?gene=BDNF
EIF2AK3	Eukaryotic Translation Initiation Factor 2 Alpha Kinase 3	Protein Coding	46	GC02M088556	0.188262522220612	https://www.genecards.org/cgi-bin/carddisp.pl?gene=EIF2AK3
HSPA8	Heat Shock Protein Family A (Hsp70) Member 8	Protein Coding	46	GC11M123057	0.188262522220612	https://www.genecards.org/cgi-bin/carddisp.pl?gene=HSPA8
IFNG	Interferon Gamma	Protein Coding	46	GC12M068154	0.188262522220612	https://www.genecards.org/cgi-bin/carddisp.pl?gene=IFNG
IKBKG	Inhibitor Of Nuclear Factor Kappa B Kinase Regulatory Subunit Gamma	Protein Coding	46	GC0XP154541	0.188262522220612	https://www.genecards.org/cgi-bin/carddisp.pl?gene=IKBKG
MAPK3	Mitogen-Activated Protein Kinase 3	Protein Coding	46	GC16M037120	0.188262522220612	https://www.genecards.org/cgi-bin/carddisp.pl?gene=MAPK3
NQO1	NAD(P)H Quinone Dehydrogenase 1	Protein Coding	46	GC16M069706	0.188262522220612	https://www.genecards.org/cgi-bin/carddisp.pl?gene=NQO1
TAB2	TGF-Beta Activated Kinase 1 (MAP3K7) Binding Protein 2	Protein Coding	46	GC06P149218	0.188262522220612	https://www.genecards.org/cgi-bin/carddisp.pl?gene=TAB2
BECN1	Beclin 1	Protein Coding	44	GC17M042810	0.188262522220612	https://www.genecards.org/cgi-bin/carddisp.pl?gene=BECN1
XBP1	X-Box Binding Protein 1	Protein Coding	44	GC22M028794	0.188262522220612	https://www.genecards.org/cgi-bin/carddisp.pl?gene=XBP1
TICAM1	TIR Domain Containing Adaptor Molecule 1	Protein Coding	42	GC19M004815	0.188262522220612	https://www.genecards.org/cgi-bin/carddisp.pl?gene=TICAM1
RBCK1	RANBP2-Type And C3HC4-Type Zinc Finger Containing 1	Protein Coding	41	GC20P000407	0.188262522220612	https://www.genecards.org/cgi-bin/carddisp.pl?gene=RBCK1
SOX17	SRY-Box Transcription Factor 17	Protein Coding	41	GC08P054457	0.188262522220612	https://www.genecards.org/cgi-bin/carddisp.pl?gene=SOX17
UBC	Ubiquitin C	Protein Coding	41	GC12M124911	0.188262522220612	https://www.genecards.org/cgi-bin/carddisp.pl?gene=UBC
BNIP3	BCL2 Interacting Protein 3	Protein Coding	40	GC10M131966	0.188262522220612	https://www.genecards.org/cgi-bin/carddisp.pl?gene=BNIP3
HSPA4	Heat Shock Protein Family A (Hsp70) Member 4	Protein Coding	40	GC05P133051	0.188262522220612	https://www.genecards.org/cgi-bin/carddisp.pl?gene=HSPA4
TAB1	TGF-Beta Activated Kinase 1 (MAP3K7) Binding Protein 1	Protein Coding	40	GC22P039429	0.188262522220612	https://www.genecards.org/cgi-bin/carddisp.pl?gene=TAB1
AGFG1	ArfGAP With FG Repeats 1	Protein Coding	39	GC02P227473	0.188262522220612	https://www.genecards.org/cgi-bin/carddisp.pl?gene=AGFG1
TAB3	TGF-Beta Activated Kinase 1 (MAP3K7) Binding Protein 3	Protein Coding	39	GC0XM030901	0.188262522220612	https://www.genecards.org/cgi-bin/carddisp.pl?gene=TAB3
EIF2A	Eukaryotic Translation Initiation Factor 2A	Protein Coding	38	GC03P150546	0.188262522220612	https://www.genecards.org/cgi-bin/carddisp.pl?gene=EIF2A
MIB2	MIB E3 Ubiquitin Protein Ligase 2	Protein Coding	37	GC01P003895	0.188262522220612	https://www.genecards.org/cgi-bin/carddisp.pl?gene=MIB2
TNIP2	TNFAIP3 Interacting Protein 2	Protein Coding	37	GC04M002741	0.188262522220612	https://www.genecards.org/cgi-bin/carddisp.pl?gene=TNIP2
H1-5	H1.5 Linker Histone, Cluster Member	Protein Coding	33	GC06M066505	0.188262522220612	https://www.genecards.org/cgi-bin/carddisp.pl?gene=H1-5
DIRAS3	DIRAS Family GTPase 3	Protein Coding	30	GC01M068045	0.188262522220612	https://www.genecards.org/cgi-bin/carddisp.pl?gene=DIRAS3
C20orf204	Chromosome 20 Open Reading Frame 204	Protein Coding	16	GC20P065052	0.188262522220612	https://www.genecards.org/cgi-bin/carddisp.pl?gene=C20orf204
EGFR	Epidermal Growth Factor Receptor	Protein Coding	51	GC07P055019	0.133121699094772	https://www.genecards.org/cgi-bin/carddisp.pl?gene=EGFR
JAK1	Janus Kinase 1	Protein Coding	51	GC01M064833	0.133121699094772	https://www.genecards.org/cgi-bin/carddisp.pl?gene=JAK1
FLT3	Fms Related Receptor Tyrosine Kinase 3	Protein Coding	50	GC13M028003	0.133121699094772	https://www.genecards.org/cgi-bin/carddisp.pl?gene=FLT3
IDH1	Isocitrate Dehydrogenase (NADP(+)) 1	Protein Coding	50	GC02M208236	0.133121699094772	https://www.genecards.org/cgi-bin/carddisp.pl?gene=IDH1
IDH2	Isocitrate Dehydrogenase (NADP(+)) 2	Protein Coding	50	GC15M090083	0.133121699094772	https://www.genecards.org/cgi-bin/carddisp.pl?gene=IDH2
HMOX1	Heme Oxygenase 1	Protein Coding	49	GC22P035380	0.133121699094772	https://www.genecards.org/cgi-bin/carddisp.pl?gene=HMOX1
MMP13	Matrix Metallopeptidase 13	Protein Coding	49	GC11M102942	0.133121699094772	https://www.genecards.org/cgi-bin/carddisp.pl?gene=MMP13
ATP2A1	ATPase Sarcoplasmic/Endoplasmic Reticulum Ca2+ Transporting 1	Protein Coding	48	GC16P040920	0.133121699094772	https://www.genecards.org/cgi-bin/carddisp.pl?gene=ATP2A1
CAD	Carbamoyl-Phosphate Synthetase 2, Aspartate Transcarbamylase, And Dihydroorotase	Protein Coding	48	GC02P027217	0.133121699094772	https://www.genecards.org/cgi-bin/carddisp.pl?gene=CAD
CASP1	Caspase 1	Protein Coding	48	GC11M105025	0.133121699094772	https://www.genecards.org/cgi-bin/carddisp.pl?gene=CASP1
DRD2	Dopamine Receptor D2	Protein Coding	48	GC11M113409	0.133121699094772	https://www.genecards.org/cgi-bin/carddisp.pl?gene=DRD2
EPAS1	Endothelial PAS Domain Protein 1	Protein Coding	48	GC02P046293	0.133121699094772	https://www.genecards.org/cgi-bin/carddisp.pl?gene=EPAS1
G6PD	Glucose-6-Phosphate Dehydrogenase	Protein Coding	48	GC0XM154551	0.133121699094772	https://www.genecards.org/cgi-bin/carddisp.pl?gene=G6PD
GJA1	Gap Junction Protein Alpha 1	Protein Coding	48	GC06P121436	0.133121699094772	https://www.genecards.org/cgi-bin/carddisp.pl?gene=GJA1
NPM1	Nucleophosmin 1	Protein Coding	48	GC05P171387	0.133121699094772	https://www.genecards.org/cgi-bin/carddisp.pl?gene=NPM1
TSC2	TSC Complex Subunit 2	Protein Coding	48	GC16P011696	0.133121699094772	https://www.genecards.org/cgi-bin/carddisp.pl?gene=TSC2
VCP	Valosin Containing Protein	Protein Coding	48	GC09M035056	0.133121699094772	https://www.genecards.org/cgi-bin/carddisp.pl?gene=VCP
VIM	Vimentin	Protein Coding	48	GC10P017227	0.133121699094772	https://www.genecards.org/cgi-bin/carddisp.pl?gene=VIM
ACTB	Actin Beta	Protein Coding	47	GC07M005527	0.133121699094772	https://www.genecards.org/cgi-bin/carddisp.pl?gene=ACTB
AHR	Aryl Hydrocarbon Receptor	Protein Coding	47	GC07P016916	0.133121699094772	https://www.genecards.org/cgi-bin/carddisp.pl?gene=AHR
BAX	BCL2 Associated X, Apoptosis Regulator	Protein Coding	47	GC19P048954	0.133121699094772	https://www.genecards.org/cgi-bin/carddisp.pl?gene=BAX
EEF2	Eukaryotic Translation Elongation Factor 2	Protein Coding	47	GC19M003976	0.133121699094772	https://www.genecards.org/cgi-bin/carddisp.pl?gene=EEF2
KIF11	Kinesin Family Member 11	Protein Coding	47	GC10P092574	0.133121699094772	https://www.genecards.org/cgi-bin/carddisp.pl?gene=KIF11
PTPN6	Protein Tyrosine Phosphatase Non-Receptor Type 6	Protein Coding	47	GC12P021091	0.133121699094772	https://www.genecards.org/cgi-bin/carddisp.pl?gene=PTPN6
RPS19	Ribosomal Protein S19	Protein Coding	47	GC19P066764	0.133121699094772	https://www.genecards.org/cgi-bin/carddisp.pl?gene=RPS19
YWHAE	Tyrosine 3-Monooxygenase/Tryptophan 5-Monooxygenase Activation Protein Epsilon	Protein Coding	47	GC17M003080	0.133121699094772	https://www.genecards.org/cgi-bin/carddisp.pl?gene=YWHAE
YWHAG	Tyrosine 3-Monooxygenase/Tryptophan 5-Monooxygenase Activation Protein Gamma	Protein Coding	47	GC07M076839	0.133121699094772	https://www.genecards.org/cgi-bin/carddisp.pl?gene=YWHAG
APC	APC Regulator Of WNT Signaling Pathway	Protein Coding	46	GC05P112707	0.133121699094772	https://www.genecards.org/cgi-bin/carddisp.pl?gene=APC
BAP1	BRCA1 Associated Protein 1	Protein Coding	46	GC03M052401	0.133121699094772	https://www.genecards.org/cgi-bin/carddisp.pl?gene=BAP1
HSP90AB1	Heat Shock Protein 90 Alpha Family Class B Member 1	Protein Coding	46	GC06P044246	0.133121699094772	https://www.genecards.org/cgi-bin/carddisp.pl?gene=HSP90AB1
HSPD1	Heat Shock Protein Family D (Hsp60) Member 1	Protein Coding	46	GC02M197486	0.133121699094772	https://www.genecards.org/cgi-bin/carddisp.pl?gene=HSPD1
KRT18	Keratin 18	Protein Coding	46	GC12P052948	0.133121699094772	https://www.genecards.org/cgi-bin/carddisp.pl?gene=KRT18
LEF1	Lymphoid Enhancer Binding Factor 1	Protein Coding	46	GC04M108047	0.133121699094772	https://www.genecards.org/cgi-bin/carddisp.pl?gene=LEF1
LRP1	LDL Receptor Related Protein 1	Protein Coding	46	GC12P057128	0.133121699094772	https://www.genecards.org/cgi-bin/carddisp.pl?gene=LRP1
MAPKAPK2	MAPK Activated Protein Kinase 2	Protein Coding	46	GC01P206684	0.133121699094772	https://www.genecards.org/cgi-bin/carddisp.pl?gene=MAPKAPK2
NOD2	Nucleotide Binding Oligomerization Domain Containing 2	Protein Coding	46	GC16P050693	0.133121699094772	https://www.genecards.org/cgi-bin/carddisp.pl?gene=NOD2
PIKFYVE	Phosphoinositide Kinase, FYVE-Type Zinc Finger Containing	Protein Coding	46	GC02P208266	0.133121699094772	https://www.genecards.org/cgi-bin/carddisp.pl?gene=PIKFYVE
PRDX1	Peroxiredoxin 1	Protein Coding	46	GC01M045511	0.133121699094772	https://www.genecards.org/cgi-bin/carddisp.pl?gene=PRDX1
RANBP2	RAN Binding Protein 2	Protein Coding	46	GC02P108719	0.133121699094772	https://www.genecards.org/cgi-bin/carddisp.pl?gene=RANBP2
RPL11	Ribosomal Protein L11	Protein Coding	46	GC01P023691	0.133121699094772	https://www.genecards.org/cgi-bin/carddisp.pl?gene=RPL11
SLC16A1	Solute Carrier Family 16 Member 1	Protein Coding	46	GC01M112973	0.133121699094772	https://www.genecards.org/cgi-bin/carddisp.pl?gene=SLC16A1
TNNT2	Troponin T2, Cardiac Type	Protein Coding	46	GC01M201359	0.133121699094772	https://www.genecards.org/cgi-bin/carddisp.pl?gene=TNNT2
TPM1	Tropomyosin 1	Protein Coding	46	GC15P120433	0.133121699094772	https://www.genecards.org/cgi-bin/carddisp.pl?gene=TPM1
AFG3L2	AFG3 Like Matrix AAA Peptidase Subunit 2	Protein Coding	45	GC18M012328	0.133121699094772	https://www.genecards.org/cgi-bin/carddisp.pl?gene=AFG3L2
CLTC	Clathrin Heavy Chain	Protein Coding	45	GC17P059619	0.133121699094772	https://www.genecards.org/cgi-bin/carddisp.pl?gene=CLTC
HIF1A	Hypoxia Inducible Factor 1 Subunit Alpha	Protein Coding	45	GC14P061695	0.133121699094772	https://www.genecards.org/cgi-bin/carddisp.pl?gene=HIF1A
HSPA9	Heat Shock Protein Family A (Hsp70) Member 9	Protein Coding	45	GC05M138554	0.133121699094772	https://www.genecards.org/cgi-bin/carddisp.pl?gene=HSPA9
KRT1	Keratin 1	Protein Coding	45	GC12M052674	0.133121699094772	https://www.genecards.org/cgi-bin/carddisp.pl?gene=KRT1
KRT14	Keratin 14	Protein Coding	45	GC17M041582	0.133121699094772	https://www.genecards.org/cgi-bin/carddisp.pl?gene=KRT14
KRT5	Keratin 5	Protein Coding	45	GC12M052514	0.133121699094772	https://www.genecards.org/cgi-bin/carddisp.pl?gene=KRT5
KRT8	Keratin 8	Protein Coding	45	GC12M052897	0.133121699094772	https://www.genecards.org/cgi-bin/carddisp.pl?gene=KRT8
MYH14	Myosin Heavy Chain 14	Protein Coding	45	GC19P067156	0.133121699094772	https://www.genecards.org/cgi-bin/carddisp.pl?gene=MYH14
NFS1	NFS1 Cysteine Desulfurase	Protein Coding	45	GC20M035668	0.133121699094772	https://www.genecards.org/cgi-bin/carddisp.pl?gene=NFS1
NLRP3	NLR Family Pyrin Domain Containing 3	Protein Coding	45	GC01P247415	0.133121699094772	https://www.genecards.org/cgi-bin/carddisp.pl?gene=NLRP3
PINK1	PTEN Induced Kinase 1	Protein Coding	45	GC01P020634	0.133121699094772	https://www.genecards.org/cgi-bin/carddisp.pl?gene=PINK1
PPP1CB	Protein Phosphatase 1 Catalytic Subunit Beta	Protein Coding	45	GC02P028752	0.133121699094772	https://www.genecards.org/cgi-bin/carddisp.pl?gene=PPP1CB
PRPS1	Phosphoribosyl Pyrophosphate Synthetase 1	Protein Coding	45	GC0XP107628	0.133121699094772	https://www.genecards.org/cgi-bin/carddisp.pl?gene=PRPS1
PRSS1	Serine Protease 1	Protein Coding	45	GC07P148339	0.133121699094772	https://www.genecards.org/cgi-bin/carddisp.pl?gene=PRSS1
RPL5	Ribosomal Protein L5	Protein Coding	45	GC01P092832	0.133121699094772	https://www.genecards.org/cgi-bin/carddisp.pl?gene=RPL5
SLC25A1	Solute Carrier Family 25 Member 1	Protein Coding	45	GC22M019355	0.133121699094772	https://www.genecards.org/cgi-bin/carddisp.pl?gene=SLC25A1
SLC25A13	Solute Carrier Family 25 Member 13	Protein Coding	45	GC07M096120	0.133121699094772	https://www.genecards.org/cgi-bin/carddisp.pl?gene=SLC25A13
TNFRSF1B	TNF Receptor Superfamily Member 1B	Protein Coding	45	GC01P012235	0.133121699094772	https://www.genecards.org/cgi-bin/carddisp.pl?gene=TNFRSF1B
TPM3	Tropomyosin 3	Protein Coding	45	GC01M154127	0.133121699094772	https://www.genecards.org/cgi-bin/carddisp.pl?gene=TPM3
TRAF3	TNF Receptor Associated Factor 3	Protein Coding	45	GC14P109708	0.133121699094772	https://www.genecards.org/cgi-bin/carddisp.pl?gene=TRAF3
TUFM	Tu Translation Elongation Factor, Mitochondrial	Protein Coding	45	GC16M036978	0.133121699094772	https://www.genecards.org/cgi-bin/carddisp.pl?gene=TUFM
ARHGEF2	Rho/Rac Guanine Nucleotide Exchange Factor 2	Protein Coding	44	GC01M155946	0.133121699094772	https://www.genecards.org/cgi-bin/carddisp.pl?gene=ARHGEF2
ATF4	Activating Transcription Factor 4	Protein Coding	44	GC22P039519	0.133121699094772	https://www.genecards.org/cgi-bin/carddisp.pl?gene=ATF4
CALM1	Calmodulin 1	Protein Coding	44	GC14P090396	0.133121699094772	https://www.genecards.org/cgi-bin/carddisp.pl?gene=CALM1
COPB2	COPI Coat Complex Subunit Beta 2	Protein Coding	44	GC03M139355	0.133121699094772	https://www.genecards.org/cgi-bin/carddisp.pl?gene=COPB2
DDX3X	DEAD-Box Helicase 3 X-Linked	Protein Coding	44	GC0XP041333	0.133121699094772	https://www.genecards.org/cgi-bin/carddisp.pl?gene=DDX3X
DDX5	DEAD-Box Helicase 5	Protein Coding	44	GC17M064498	0.133121699094772	https://www.genecards.org/cgi-bin/carddisp.pl?gene=DDX5
EIF4EBP1	Eukaryotic Translation Initiation Factor 4E Binding Protein 1	Protein Coding	44	GC08P038469	0.133121699094772	https://www.genecards.org/cgi-bin/carddisp.pl?gene=EIF4EBP1
FLNC	Filamin C	Protein Coding	44	GC07P128830	0.133121699094772	https://www.genecards.org/cgi-bin/carddisp.pl?gene=FLNC
HNRNPA1	Heterogeneous Nuclear Ribonucleoprotein A1	Protein Coding	44	GC12P054280	0.133121699094772	https://www.genecards.org/cgi-bin/carddisp.pl?gene=HNRNPA1
HNRNPA2B1	Heterogeneous Nuclear Ribonucleoprotein A2/B1	Protein Coding	44	GC07M026174	0.133121699094772	https://www.genecards.org/cgi-bin/carddisp.pl?gene=HNRNPA2B1
HSPA1A	Heat Shock Protein Family A (Hsp70) Member 1A	Protein Coding	44	GC06P083713	0.133121699094772	https://www.genecards.org/cgi-bin/carddisp.pl?gene=HSPA1A
IKBKE	Inhibitor Of Nuclear Factor Kappa B Kinase Subunit Epsilon	Protein Coding	44	GC01P206470	0.133121699094772	https://www.genecards.org/cgi-bin/carddisp.pl?gene=IKBKE
IL4	Interleukin 4	Protein Coding	44	GC05P132673	0.133121699094772	https://www.genecards.org/cgi-bin/carddisp.pl?gene=IL4
IRF3	Interferon Regulatory Factor 3	Protein Coding	44	GC19M049659	0.133121699094772	https://www.genecards.org/cgi-bin/carddisp.pl?gene=IRF3
LTBP1	Latent Transforming Growth Factor Beta Binding Protein 1	Protein Coding	44	GC02P032946	0.133121699094772	https://www.genecards.org/cgi-bin/carddisp.pl?gene=LTBP1
MYO5A	Myosin VA	Protein Coding	44	GC15M091516	0.133121699094772	https://www.genecards.org/cgi-bin/carddisp.pl?gene=MYO5A
MYO6	Myosin VI	Protein Coding	44	GC06P075749	0.133121699094772	https://www.genecards.org/cgi-bin/carddisp.pl?gene=MYO6
NUP214	Nucleoporin 214	Protein Coding	44	GC09P131125	0.133121699094772	https://www.genecards.org/cgi-bin/carddisp.pl?gene=NUP214
PABPN1	Poly(A) Binding Protein Nuclear 1	Protein Coding	44	GC14P033039	0.133121699094772	https://www.genecards.org/cgi-bin/carddisp.pl?gene=PABPN1
PARK7	Parkinsonism Associated Deglycase	Protein Coding	44	GC01P008102	0.133121699094772	https://www.genecards.org/cgi-bin/carddisp.pl?gene=PARK7
PFKL	Phosphofructokinase, Liver Type	Protein Coding	44	GC21P044300	0.133121699094772	https://www.genecards.org/cgi-bin/carddisp.pl?gene=PFKL
PKM	Pyruvate Kinase M1/2	Protein Coding	44	GC15M072199	0.133121699094772	https://www.genecards.org/cgi-bin/carddisp.pl?gene=PKM
RIPK2	Receptor Interacting Serine/Threonine Kinase 2	Protein Coding	44	GC08P089804	0.133121699094772	https://www.genecards.org/cgi-bin/carddisp.pl?gene=RIPK2
TET2	Tet Methylcytosine Dioxygenase 2	Protein Coding	44	GC04P105145	0.133121699094772	https://www.genecards.org/cgi-bin/carddisp.pl?gene=TET2
TPM2	Tropomyosin 2	Protein Coding	44	GC09M035672	0.133121699094772	https://www.genecards.org/cgi-bin/carddisp.pl?gene=TPM2
TRAF6	TNF Receptor Associated Factor 6	Protein Coding	44	GC11M036467	0.133121699094772	https://www.genecards.org/cgi-bin/carddisp.pl?gene=TRAF6
TUBA4A	Tubulin Alpha 4a	Protein Coding	44	GC02M219249	0.133121699094772	https://www.genecards.org/cgi-bin/carddisp.pl?gene=TUBA4A
TUBB4A	Tubulin Beta 4A Class IVa	Protein Coding	44	GC19M006496	0.133121699094772	https://www.genecards.org/cgi-bin/carddisp.pl?gene=TUBB4A
UBE2D3	Ubiquitin Conjugating Enzyme E2 D3	Protein Coding	44	GC04M102794	0.133121699094772	https://www.genecards.org/cgi-bin/carddisp.pl?gene=UBE2D3
UGDH	UDP-Glucose 6-Dehydrogenase	Protein Coding	44	GC04M039502	0.133121699094772	https://www.genecards.org/cgi-bin/carddisp.pl?gene=UGDH
CALM2	Calmodulin 2	Protein Coding	43	GC02M047124	0.133121699094772	https://www.genecards.org/cgi-bin/carddisp.pl?gene=CALM2
CCT5	Chaperonin Containing TCP1 Subunit 5	Protein Coding	43	GC05P010236	0.133121699094772	https://www.genecards.org/cgi-bin/carddisp.pl?gene=CCT5
FUS	FUS RNA Binding Protein	Protein Coding	43	GC16P031180	0.133121699094772	https://www.genecards.org/cgi-bin/carddisp.pl?gene=FUS
KRT19	Keratin 19	Protein Coding	43	GC17M041523	0.133121699094772	https://www.genecards.org/cgi-bin/carddisp.pl?gene=KRT19
LGALS3	Galectin 3	Protein Coding	43	GC14P055124	0.133121699094772	https://www.genecards.org/cgi-bin/carddisp.pl?gene=LGALS3
MAP1B	Microtubule Associated Protein 1B	Protein Coding	43	GC05P072107	0.133121699094772	https://www.genecards.org/cgi-bin/carddisp.pl?gene=MAP1B
OPTN	Optineurin	Protein Coding	43	GC10P013099	0.133121699094772	https://www.genecards.org/cgi-bin/carddisp.pl?gene=OPTN
PKP2	Plakophilin 2	Protein Coding	43	GC12M032790	0.133121699094772	https://www.genecards.org/cgi-bin/carddisp.pl?gene=PKP2
RPL35	Ribosomal Protein L35	Protein Coding	43	GC09M124857	0.133121699094772	https://www.genecards.org/cgi-bin/carddisp.pl?gene=RPL35
RPS10	Ribosomal Protein S10	Protein Coding	43	GC06M066090	0.133121699094772	https://www.genecards.org/cgi-bin/carddisp.pl?gene=RPS10
S100A4	S100 Calcium Binding Protein A4	Protein Coding	43	GC01M153543	0.133121699094772	https://www.genecards.org/cgi-bin/carddisp.pl?gene=S100A4
UBE2L3	Ubiquitin Conjugating Enzyme E2 L3	Protein Coding	43	GC22P021549	0.133121699094772	https://www.genecards.org/cgi-bin/carddisp.pl?gene=UBE2L3
XRCC6	X-Ray Repair Cross Complementing 6	Protein Coding	43	GC22P041622	0.133121699094772	https://www.genecards.org/cgi-bin/carddisp.pl?gene=XRCC6
ACTC1	Actin Alpha Cardiac Muscle 1	Protein Coding	42	GC15M034790	0.133121699094772	https://www.genecards.org/cgi-bin/carddisp.pl?gene=ACTC1
AHSG	Alpha 2-HS Glycoprotein	Protein Coding	42	GC03P186629	0.133121699094772	https://www.genecards.org/cgi-bin/carddisp.pl?gene=AHSG
ASIC1	Acid Sensing Ion Channel Subunit 1	Protein Coding	42	GC12P050057	0.133121699094772	https://www.genecards.org/cgi-bin/carddisp.pl?gene=ASIC1
CADM1	Cell Adhesion Molecule 1	Protein Coding	42	GC11M115169	0.133121699094772	https://www.genecards.org/cgi-bin/carddisp.pl?gene=CADM1
EEF1A1	Eukaryotic Translation Elongation Factor 1 Alpha 1	Protein Coding	42	GC06M073515	0.133121699094772	https://www.genecards.org/cgi-bin/carddisp.pl?gene=EEF1A1
EMD	Emerin	Protein Coding	42	GC0XP154379	0.133121699094772	https://www.genecards.org/cgi-bin/carddisp.pl?gene=EMD
FLII	FLII Actin Remodeling Protein	Protein Coding	42	GC17M018244	0.133121699094772	https://www.genecards.org/cgi-bin/carddisp.pl?gene=FLII
GBE1	1,4-Alpha-Glucan Branching Enzyme 1	Protein Coding	42	GC03M081489	0.133121699094772	https://www.genecards.org/cgi-bin/carddisp.pl?gene=GBE1
KRT10	Keratin 10	Protein Coding	42	GC17M040818	0.133121699094772	https://www.genecards.org/cgi-bin/carddisp.pl?gene=KRT10
KRT16	Keratin 16	Protein Coding	42	GC17M041609	0.133121699094772	https://www.genecards.org/cgi-bin/carddisp.pl?gene=KRT16
KRT6A	Keratin 6A	Protein Coding	42	GC12M052488	0.133121699094772	https://www.genecards.org/cgi-bin/carddisp.pl?gene=KRT6A
LITAF	Lipopolysaccharide Induced TNF Factor	Protein Coding	42	GC16M011547	0.133121699094772	https://www.genecards.org/cgi-bin/carddisp.pl?gene=LITAF
NDUFA4	NDUFA4 Mitochondrial Complex Associated	Protein Coding	42	GC07M010938	0.133121699094772	https://www.genecards.org/cgi-bin/carddisp.pl?gene=NDUFA4
NRIP1	Nuclear Receptor Interacting Protein 1	Protein Coding	42	GC21M014961	0.133121699094772	https://www.genecards.org/cgi-bin/carddisp.pl?gene=NRIP1
PLEC	Plectin	Protein Coding	42	GC08M144188	0.133121699094772	https://www.genecards.org/cgi-bin/carddisp.pl?gene=PLEC
PNKD	PNKD Metallo-Beta-Lactamase Domain Containing	Protein Coding	42	GC02P218270	0.133121699094772	https://www.genecards.org/cgi-bin/carddisp.pl?gene=PNKD
PPM1B	Protein Phosphatase, Mg2+/Mn2+ Dependent 1B	Protein Coding	42	GC02P044167	0.133121699094772	https://www.genecards.org/cgi-bin/carddisp.pl?gene=PPM1B
PSMA3	Proteasome 20S Subunit Alpha 3	Protein Coding	42	GC14P058244	0.133121699094772	https://www.genecards.org/cgi-bin/carddisp.pl?gene=PSMA3
RBMX	RNA Binding Motif Protein X-Linked	Protein Coding	42	GC0XM136848	0.133121699094772	https://www.genecards.org/cgi-bin/carddisp.pl?gene=RBMX
RPL15	Ribosomal Protein L15	Protein Coding	42	GC03P023916	0.133121699094772	https://www.genecards.org/cgi-bin/carddisp.pl?gene=RPL15
RPS14	Ribosomal Protein S14	Protein Coding	42	GC05M150443	0.133121699094772	https://www.genecards.org/cgi-bin/carddisp.pl?gene=RPS14
RPS20	Ribosomal Protein S20	Protein Coding	42	GC08M056067	0.133121699094772	https://www.genecards.org/cgi-bin/carddisp.pl?gene=RPS20
RPS3	Ribosomal Protein S3	Protein Coding	42	GC11P077882	0.133121699094772	https://www.genecards.org/cgi-bin/carddisp.pl?gene=RPS3
S100A10	S100 Calcium Binding Protein A10	Protein Coding	42	GC01M152214	0.133121699094772	https://www.genecards.org/cgi-bin/carddisp.pl?gene=S100A10
SFPQ	Splicing Factor Proline And Glutamine Rich	Protein Coding	42	GC01M035176	0.133121699094772	https://www.genecards.org/cgi-bin/carddisp.pl?gene=SFPQ
SKP2	S-Phase Kinase Associated Protein 2	Protein Coding	42	GC05P036151	0.133121699094772	https://www.genecards.org/cgi-bin/carddisp.pl?gene=SKP2
SLC25A5	Solute Carrier Family 25 Member 5	Protein Coding	42	GC0XP119468	0.133121699094772	https://www.genecards.org/cgi-bin/carddisp.pl?gene=SLC25A5
STK38	Serine/Threonine Kinase 38	Protein Coding	42	GC06M036493	0.133121699094772	https://www.genecards.org/cgi-bin/carddisp.pl?gene=STK38
TCOF1	Treacle Ribosome Biogenesis Factor 1	Protein Coding	42	GC05P150358	0.133121699094772	https://www.genecards.org/cgi-bin/carddisp.pl?gene=TCOF1
TCP1	T-Complex 1	Protein Coding	42	GC06M159778	0.133121699094772	https://www.genecards.org/cgi-bin/carddisp.pl?gene=TCP1
TUBB4B	Tubulin Beta 4B Class IVb	Protein Coding	42	GC09P137241	0.133121699094772	https://www.genecards.org/cgi-bin/carddisp.pl?gene=TUBB4B
ULK1	Unc-51 Like Autophagy Activating Kinase 1	Protein Coding	42	GC12P131894	0.133121699094772	https://www.genecards.org/cgi-bin/carddisp.pl?gene=ULK1
VDAC2	Voltage Dependent Anion Channel 2	Protein Coding	42	GC10P075210	0.133121699094772	https://www.genecards.org/cgi-bin/carddisp.pl?gene=VDAC2
XRCC5	X-Ray Repair Cross Complementing 5	Protein Coding	42	GC02P216107	0.133121699094772	https://www.genecards.org/cgi-bin/carddisp.pl?gene=XRCC5
XRN2	5'-3' Exoribonuclease 2	Protein Coding	42	GC20P021303	0.133121699094772	https://www.genecards.org/cgi-bin/carddisp.pl?gene=XRN2
AP2S1	Adaptor Related Protein Complex 2 Subunit Sigma 1	Protein Coding	41	GC19M046838	0.133121699094772	https://www.genecards.org/cgi-bin/carddisp.pl?gene=AP2S1
BANF1	BAF Nuclear Assembly Factor 1	Protein Coding	41	GC11P066002	0.133121699094772	https://www.genecards.org/cgi-bin/carddisp.pl?gene=BANF1
CALM3	Calmodulin 3	Protein Coding	41	GC19P046601	0.133121699094772	https://www.genecards.org/cgi-bin/carddisp.pl?gene=CALM3
CALU	Calumenin	Protein Coding	41	GC07P128739	0.133121699094772	https://www.genecards.org/cgi-bin/carddisp.pl?gene=CALU
CAPZA1	Capping Actin Protein Of Muscle Z-Line Subunit Alpha 1	Protein Coding	41	GC01P112619	0.133121699094772	https://www.genecards.org/cgi-bin/carddisp.pl?gene=CAPZA1
CNBP	CCHC-Type Zinc Finger Nucleic Acid Binding Protein	Protein Coding	41	GC03M129167	0.133121699094772	https://www.genecards.org/cgi-bin/carddisp.pl?gene=CNBP
COPA	COPI Coat Complex Subunit Alpha	Protein Coding	41	GC01M160288	0.133121699094772	https://www.genecards.org/cgi-bin/carddisp.pl?gene=COPA
CUL4A	Cullin 4A	Protein Coding	41	GC13P113208	0.133121699094772	https://www.genecards.org/cgi-bin/carddisp.pl?gene=CUL4A
HNRNPU	Heterogeneous Nuclear Ribonucleoprotein U	Protein Coding	41	GC01M244844	0.133121699094772	https://www.genecards.org/cgi-bin/carddisp.pl?gene=HNRNPU
KHDRBS1	KH RNA Binding Domain Containing, Signal Transduction Associated 1	Protein Coding	41	GC01P032013	0.133121699094772	https://www.genecards.org/cgi-bin/carddisp.pl?gene=KHDRBS1
KLF6	Kruppel Like Factor 6	Protein Coding	41	GC10M003779	0.133121699094772	https://www.genecards.org/cgi-bin/carddisp.pl?gene=KLF6
KRT2	Keratin 2	Protein Coding	41	GC12M052707	0.133121699094772	https://www.genecards.org/cgi-bin/carddisp.pl?gene=KRT2
KRT7	Keratin 7	Protein Coding	41	GC12P052232	0.133121699094772	https://www.genecards.org/cgi-bin/carddisp.pl?gene=KRT7
KRT9	Keratin 9	Protein Coding	41	GC17M041565	0.133121699094772	https://www.genecards.org/cgi-bin/carddisp.pl?gene=KRT9
LGALS1	Galectin 1	Protein Coding	41	GC22P037675	0.133121699094772	https://www.genecards.org/cgi-bin/carddisp.pl?gene=LGALS1
MYO1C	Myosin IC	Protein Coding	41	GC17M001464	0.133121699094772	https://www.genecards.org/cgi-bin/carddisp.pl?gene=MYO1C
NCL	Nucleolin	Protein Coding	41	GC02M231453	0.133121699094772	https://www.genecards.org/cgi-bin/carddisp.pl?gene=NCL
NSUN2	NOP2/Sun RNA Methyltransferase 2	Protein Coding	41	GC05M006599	0.133121699094772	https://www.genecards.org/cgi-bin/carddisp.pl?gene=NSUN2
PABPC1	Poly(A) Binding Protein Cytoplasmic 1	Protein Coding	41	GC08M100685	0.133121699094772	https://www.genecards.org/cgi-bin/carddisp.pl?gene=PABPC1
PCBP1	Poly(RC) Binding Protein 1	Protein Coding	41	GC02P070087	0.133121699094772	https://www.genecards.org/cgi-bin/carddisp.pl?gene=PCBP1
PCM1	Pericentriolar Material 1	Protein Coding	41	GC08P017922	0.133121699094772	https://www.genecards.org/cgi-bin/carddisp.pl?gene=PCM1
PRPF8	Pre-MRNA Processing Factor 8	Protein Coding	41	GC17M001650	0.133121699094772	https://www.genecards.org/cgi-bin/carddisp.pl?gene=PRPF8
RNGTT	RNA Guanylyltransferase And 5'-Phosphatase	Protein Coding	41	GC06M088609	0.133121699094772	https://www.genecards.org/cgi-bin/carddisp.pl?gene=RNGTT
RPL10A	Ribosomal Protein L10a	Protein Coding	41	GC06P083826	0.133121699094772	https://www.genecards.org/cgi-bin/carddisp.pl?gene=RPL10A
RPL13	Ribosomal Protein L13	Protein Coding	41	GC16P091315	0.133121699094772	https://www.genecards.org/cgi-bin/carddisp.pl?gene=RPL13
RPL13A	Ribosomal Protein L13a	Protein Coding	41	GC19P049487	0.133121699094772	https://www.genecards.org/cgi-bin/carddisp.pl?gene=RPL13A
RPL22	Ribosomal Protein L22	Protein Coding	41	GC01M006189	0.133121699094772	https://www.genecards.org/cgi-bin/carddisp.pl?gene=RPL22
RPL26	Ribosomal Protein L26	Protein Coding	41	GC17M008377	0.133121699094772	https://www.genecards.org/cgi-bin/carddisp.pl?gene=RPL26
RPL27	Ribosomal Protein L27	Protein Coding	41	GC17P042998	0.133121699094772	https://www.genecards.org/cgi-bin/carddisp.pl?gene=RPL27
RPL7	Ribosomal Protein L7	Protein Coding	41	GC08M073290	0.133121699094772	https://www.genecards.org/cgi-bin/carddisp.pl?gene=RPL7
RPL7A	Ribosomal Protein L7a	Protein Coding	41	GC09P133348	0.133121699094772	https://www.genecards.org/cgi-bin/carddisp.pl?gene=RPL7A
RPS12	Ribosomal Protein S12	Protein Coding	41	GC06P132814	0.133121699094772	https://www.genecards.org/cgi-bin/carddisp.pl?gene=RPS12
RPS13	Ribosomal Protein S13	Protein Coding	41	GC11M017581	0.133121699094772	https://www.genecards.org/cgi-bin/carddisp.pl?gene=RPS13
RPS17	Ribosomal Protein S17	Protein Coding	41	GC15M082536	0.133121699094772	https://www.genecards.org/cgi-bin/carddisp.pl?gene=RPS17
RPS24	Ribosomal Protein S24	Protein Coding	41	GC10P078033	0.133121699094772	https://www.genecards.org/cgi-bin/carddisp.pl?gene=RPS24
RPS26	Ribosomal Protein S26	Protein Coding	41	GC12P056043	0.133121699094772	https://www.genecards.org/cgi-bin/carddisp.pl?gene=RPS26
RPS27	Ribosomal Protein S27	Protein Coding	41	GC01P153991	0.133121699094772	https://www.genecards.org/cgi-bin/carddisp.pl?gene=RPS27
RPS6	Ribosomal Protein S6	Protein Coding	41	GC09M019375	0.133121699094772	https://www.genecards.org/cgi-bin/carddisp.pl?gene=RPS6
S100A6	S100 Calcium Binding Protein A6	Protein Coding	41	GC01M153559	0.133121699094772	https://www.genecards.org/cgi-bin/carddisp.pl?gene=S100A6
SLC25A10	Solute Carrier Family 25 Member 10	Protein Coding	41	GC17P081712	0.133121699094772	https://www.genecards.org/cgi-bin/carddisp.pl?gene=SLC25A10
SLC30A9	Solute Carrier Family 30 Member 9	Protein Coding	41	GC04P041992	0.133121699094772	https://www.genecards.org/cgi-bin/carddisp.pl?gene=SLC30A9
TANK	TRAF Family Member Associated NFKB Activator	Protein Coding	41	GC02P161136	0.133121699094772	https://www.genecards.org/cgi-bin/carddisp.pl?gene=TANK
TNFRSF8	TNF Receptor Superfamily Member 8	Protein Coding	41	GC01P012063	0.133121699094772	https://www.genecards.org/cgi-bin/carddisp.pl?gene=TNFRSF8
TUBA1B	Tubulin Alpha 1b	Protein Coding	41	GC12M049127	0.133121699094772	https://www.genecards.org/cgi-bin/carddisp.pl?gene=TUBA1B
TUBA1C	Tubulin Alpha 1c	Protein Coding	41	GC12P049188	0.133121699094772	https://www.genecards.org/cgi-bin/carddisp.pl?gene=TUBA1C
AGO2	Argonaute RISC Catalytic Component 2	Protein Coding	40	GC08M140522	0.133121699094772	https://www.genecards.org/cgi-bin/carddisp.pl?gene=AGO2
AP2B1	Adaptor Related Protein Complex 2 Subunit Beta 1	Protein Coding	40	GC17P035578	0.133121699094772	https://www.genecards.org/cgi-bin/carddisp.pl?gene=AP2B1
ATAD3A	ATPase Family AAA Domain Containing 3A	Protein Coding	40	GC01P003886	0.133121699094772	https://www.genecards.org/cgi-bin/carddisp.pl?gene=ATAD3A
BCLAF1	BCL2 Associated Transcription Factor 1	Protein Coding	40	GC06M136256	0.133121699094772	https://www.genecards.org/cgi-bin/carddisp.pl?gene=BCLAF1
CCT3	Chaperonin Containing TCP1 Subunit 3	Protein Coding	40	GC01M156308	0.133121699094772	https://www.genecards.org/cgi-bin/carddisp.pl?gene=CCT3
DNAJA1	DnaJ Heat Shock Protein Family (Hsp40) Member A1	Protein Coding	40	GC09P033025	0.133121699094772	https://www.genecards.org/cgi-bin/carddisp.pl?gene=DNAJA1
DYNLL1	Dynein Light Chain LC8-Type 1	Protein Coding	40	GC12P120469	0.133121699094772	https://www.genecards.org/cgi-bin/carddisp.pl?gene=DYNLL1
EIF4B	Eukaryotic Translation Initiation Factor 4B	Protein Coding	40	GC12P053006	0.133121699094772	https://www.genecards.org/cgi-bin/carddisp.pl?gene=EIF4B
ELAVL1	ELAV Like RNA Binding Protein 1	Protein Coding	40	GC19M007958	0.133121699094772	https://www.genecards.org/cgi-bin/carddisp.pl?gene=ELAVL1
IGF2BP3	Insulin Like Growth Factor 2 MRNA Binding Protein 3	Protein Coding	40	GC07M023316	0.133121699094772	https://www.genecards.org/cgi-bin/carddisp.pl?gene=IGF2BP3
IVNS1ABP	Influenza Virus NS1A Binding Protein	Protein Coding	40	GC01M185306	0.133121699094772	https://www.genecards.org/cgi-bin/carddisp.pl?gene=IVNS1ABP
MAP1LC3A	Microtubule Associated Protein 1 Light Chain 3 Alpha	Protein Coding	40	GC20P034546	0.133121699094772	https://www.genecards.org/cgi-bin/carddisp.pl?gene=MAP1LC3A
PAWR	Pro-Apoptotic WT1 Regulator	Protein Coding	40	GC12M079574	0.133121699094772	https://www.genecards.org/cgi-bin/carddisp.pl?gene=PAWR
PDIA4	Protein Disulfide Isomerase Family A Member 4	Protein Coding	40	GC07M149003	0.133121699094772	https://www.genecards.org/cgi-bin/carddisp.pl?gene=PDIA4
PSMC4	Proteasome 26S Subunit, ATPase 4	Protein Coding	40	GC19P066660	0.133121699094772	https://www.genecards.org/cgi-bin/carddisp.pl?gene=PSMC4
PYCARD	PYD And CARD Domain Containing	Protein Coding	40	GC16M031201	0.133121699094772	https://www.genecards.org/cgi-bin/carddisp.pl?gene=PYCARD
RPL12	Ribosomal Protein L12	Protein Coding	40	GC09M127447	0.133121699094772	https://www.genecards.org/cgi-bin/carddisp.pl?gene=RPL12
RPL23A	Ribosomal Protein L23a	Protein Coding	40	GC17P028719	0.133121699094772	https://www.genecards.org/cgi-bin/carddisp.pl?gene=RPL23A
RPL3	Ribosomal Protein L3	Protein Coding	40	GC22M057593	0.133121699094772	https://www.genecards.org/cgi-bin/carddisp.pl?gene=RPL3
RPL4	Ribosomal Protein L4	Protein Coding	40	GC15M066498	0.133121699094772	https://www.genecards.org/cgi-bin/carddisp.pl?gene=RPL4
RPL9	Ribosomal Protein L9	Protein Coding	40	GC04M039452	0.133121699094772	https://www.genecards.org/cgi-bin/carddisp.pl?gene=RPL9
RPLP2	Ribosomal Protein Lateral Stalk Subunit P2	Protein Coding	40	GC11P001790	0.133121699094772	https://www.genecards.org/cgi-bin/carddisp.pl?gene=RPLP2
RPS23	Ribosomal Protein S23	Protein Coding	40	GC05M082273	0.133121699094772	https://www.genecards.org/cgi-bin/carddisp.pl?gene=RPS23
RPS29	Ribosomal Protein S29	Protein Coding	40	GC14M049570	0.133121699094772	https://www.genecards.org/cgi-bin/carddisp.pl?gene=RPS29
SLC25A6	Solute Carrier Family 25 Member 6	Protein Coding	40	GC0XM001386	0.133121699094772	https://www.genecards.org/cgi-bin/carddisp.pl?gene=SLC25A6
SNRPE	Small Nuclear Ribonucleoprotein Polypeptide E	Protein Coding	40	GC01P203912	0.133121699094772	https://www.genecards.org/cgi-bin/carddisp.pl?gene=SNRPE
SRSF1	Serine And Arginine Rich Splicing Factor 1	Protein Coding	40	GC17M058000	0.133121699094772	https://www.genecards.org/cgi-bin/carddisp.pl?gene=SRSF1
SVIL	Supervillin	Protein Coding	40	GC10M032999	0.133121699094772	https://www.genecards.org/cgi-bin/carddisp.pl?gene=SVIL
TUBB6	Tubulin Beta 6 Class V	Protein Coding	40	GC18P012307	0.133121699094772	https://www.genecards.org/cgi-bin/carddisp.pl?gene=TUBB6
CCNT1	Cyclin T1	Protein Coding	39	GC12M048688	0.133121699094772	https://www.genecards.org/cgi-bin/carddisp.pl?gene=CCNT1
CCT6A	Chaperonin Containing TCP1 Subunit 6A	Protein Coding	39	GC07P056051	0.133121699094772	https://www.genecards.org/cgi-bin/carddisp.pl?gene=CCT6A
CCT8	Chaperonin Containing TCP1 Subunit 8	Protein Coding	39	GC21M029055	0.133121699094772	https://www.genecards.org/cgi-bin/carddisp.pl?gene=CCT8
DDX17	DEAD-Box Helicase 17	Protein Coding	39	GC22M038483	0.133121699094772	https://www.genecards.org/cgi-bin/carddisp.pl?gene=DDX17
DNAJA2	DnaJ Heat Shock Protein Family (Hsp40) Member A2	Protein Coding	39	GC16M046955	0.133121699094772	https://www.genecards.org/cgi-bin/carddisp.pl?gene=DNAJA2
FIP1L1	Factor Interacting With PAPOLA And CPSF1	Protein Coding	39	GC04P053427	0.133121699094772	https://www.genecards.org/cgi-bin/carddisp.pl?gene=FIP1L1
HSPA1B	Heat Shock Protein Family A (Hsp70) Member 1B	Protein Coding	39	GC06P083712	0.133121699094772	https://www.genecards.org/cgi-bin/carddisp.pl?gene=HSPA1B
IGF2BP1	Insulin Like Growth Factor 2 MRNA Binding Protein 1	Protein Coding	39	GC17P055998	0.133121699094772	https://www.genecards.org/cgi-bin/carddisp.pl?gene=IGF2BP1
IL24	Interleukin 24	Protein Coding	39	GC01P206897	0.133121699094772	https://www.genecards.org/cgi-bin/carddisp.pl?gene=IL24
IQSEC1	IQ Motif And Sec7 Domain ArfGEF 1	Protein Coding	39	GC03M020706	0.133121699094772	https://www.genecards.org/cgi-bin/carddisp.pl?gene=IQSEC1
MVP	Major Vault Protein	Protein Coding	39	GC16P041016	0.133121699094772	https://www.genecards.org/cgi-bin/carddisp.pl?gene=MVP
MYL6	Myosin Light Chain 6	Protein Coding	39	GC12P056158	0.133121699094772	https://www.genecards.org/cgi-bin/carddisp.pl?gene=MYL6
PDLIM7	PDZ And LIM Domain 7	Protein Coding	39	GC05M177483	0.133121699094772	https://www.genecards.org/cgi-bin/carddisp.pl?gene=PDLIM7
RIOK1	RIO Kinase 1	Protein Coding	39	GC06P007389	0.133121699094772	https://www.genecards.org/cgi-bin/carddisp.pl?gene=RIOK1
RPS16	Ribosomal Protein S16	Protein Coding	39	GC19M039433	0.133121699094772	https://www.genecards.org/cgi-bin/carddisp.pl?gene=RPS16
SF1	Splicing Factor 1	Protein Coding	39	GC11M064764	0.133121699094772	https://www.genecards.org/cgi-bin/carddisp.pl?gene=SF1
SSBP1	Single Stranded DNA Binding Protein 1	Protein Coding	39	GC07P148685	0.133121699094772	https://www.genecards.org/cgi-bin/carddisp.pl?gene=SSBP1
SYNCRIP	Synaptotagmin Binding Cytoplasmic RNA Interacting Protein	Protein Coding	39	GC06M085607	0.133121699094772	https://www.genecards.org/cgi-bin/carddisp.pl?gene=SYNCRIP
ADAMTSL4	ADAMTS Like 4	Protein Coding	38	GC01P150549	0.133121699094772	https://www.genecards.org/cgi-bin/carddisp.pl?gene=ADAMTSL4
BAG2	BAG Cochaperone 2	Protein Coding	38	GC06P057172	0.133121699094772	https://www.genecards.org/cgi-bin/carddisp.pl?gene=BAG2
CEP170	Centrosomal Protein 170	Protein Coding	38	GC01M243124	0.133121699094772	https://www.genecards.org/cgi-bin/carddisp.pl?gene=CEP170
CLINT1	Clathrin Interactor 1	Protein Coding	38	GC05M157785	0.133121699094772	https://www.genecards.org/cgi-bin/carddisp.pl?gene=CLINT1
COPS2	COP9 Signalosome Subunit 2	Protein Coding	38	GC15M049106	0.133121699094772	https://www.genecards.org/cgi-bin/carddisp.pl?gene=COPS2
CPSF3	Cleavage And Polyadenylation Specific Factor 3	Protein Coding	38	GC02P009423	0.133121699094772	https://www.genecards.org/cgi-bin/carddisp.pl?gene=CPSF3
CPSF6	Cleavage And Polyadenylation Specific Factor 6	Protein Coding	38	GC12P069239	0.133121699094772	https://www.genecards.org/cgi-bin/carddisp.pl?gene=CPSF6
GOSR1	Golgi SNAP Receptor Complex Member 1	Protein Coding	38	GC17P030477	0.133121699094772	https://www.genecards.org/cgi-bin/carddisp.pl?gene=GOSR1
HNRNPF	Heterogeneous Nuclear Ribonucleoprotein F	Protein Coding	38	GC10M043385	0.133121699094772	https://www.genecards.org/cgi-bin/carddisp.pl?gene=HNRNPF
HNRNPH1	Heterogeneous Nuclear Ribonucleoprotein H1	Protein Coding	38	GC05M179614	0.133121699094772	https://www.genecards.org/cgi-bin/carddisp.pl?gene=HNRNPH1
HNRNPH3	Heterogeneous Nuclear Ribonucleoprotein H3	Protein Coding	38	GC10P068331	0.133121699094772	https://www.genecards.org/cgi-bin/carddisp.pl?gene=HNRNPH3
HNRNPL	Heterogeneous Nuclear Ribonucleoprotein L	Protein Coding	38	GC19M038836	0.133121699094772	https://www.genecards.org/cgi-bin/carddisp.pl?gene=HNRNPL
HNRNPM	Heterogeneous Nuclear Ribonucleoprotein M	Protein Coding	38	GC19P008444	0.133121699094772	https://www.genecards.org/cgi-bin/carddisp.pl?gene=HNRNPM
HOOK1	Hook Microtubule Tethering Protein 1	Protein Coding	38	GC01P059814	0.133121699094772	https://www.genecards.org/cgi-bin/carddisp.pl?gene=HOOK1
KRT86	Keratin 86	Protein Coding	38	GC12P052249	0.133121699094772	https://www.genecards.org/cgi-bin/carddisp.pl?gene=KRT86
LARP1	La Ribonucleoprotein 1, Translational Regulator	Protein Coding	38	GC05P154682	0.133121699094772	https://www.genecards.org/cgi-bin/carddisp.pl?gene=LARP1
LRRFIP2	LRR Binding FLII Interacting Protein 2	Protein Coding	38	GC03M037052	0.133121699094772	https://www.genecards.org/cgi-bin/carddisp.pl?gene=LRRFIP2
MPP1	MAGUK P55 Scaffold Protein 1	Protein Coding	38	GC0XM154779	0.133121699094772	https://www.genecards.org/cgi-bin/carddisp.pl?gene=MPP1
MRPS12	Mitochondrial Ribosomal Protein S12	Protein Coding	38	GC19P038930	0.133121699094772	https://www.genecards.org/cgi-bin/carddisp.pl?gene=MRPS12
MYL12A	Myosin Light Chain 12A	Protein Coding	38	GC18P003238	0.133121699094772	https://www.genecards.org/cgi-bin/carddisp.pl?gene=MYL12A
MYO1D	Myosin ID	Protein Coding	38	GC17M032492	0.133121699094772	https://www.genecards.org/cgi-bin/carddisp.pl?gene=MYO1D
NME8	NME/NM23 Family Member 8	Protein Coding	38	GC07P037889	0.133121699094772	https://www.genecards.org/cgi-bin/carddisp.pl?gene=NME8
PDIA6	Protein Disulfide Isomerase Family A Member 6	Protein Coding	38	GC02M010784	0.133121699094772	https://www.genecards.org/cgi-bin/carddisp.pl?gene=PDIA6
PREB	Prolactin Regulatory Element Binding	Protein Coding	38	GC02M027130	0.133121699094772	https://www.genecards.org/cgi-bin/carddisp.pl?gene=PREB
RCC2	Regulator Of Chromosome Condensation 2	Protein Coding	38	GC01M017406	0.133121699094772	https://www.genecards.org/cgi-bin/carddisp.pl?gene=RCC2
RFWD3	Ring Finger And WD Repeat Domain 3	Protein Coding	38	GC16M074621	0.133121699094772	https://www.genecards.org/cgi-bin/carddisp.pl?gene=RFWD3
RPL23	Ribosomal Protein L23	Protein Coding	38	GC17M038847	0.133121699094772	https://www.genecards.org/cgi-bin/carddisp.pl?gene=RPL23
RPL28	Ribosomal Protein L28	Protein Coding	38	GC19P067402	0.133121699094772	https://www.genecards.org/cgi-bin/carddisp.pl?gene=RPL28
RPL29	Ribosomal Protein L29	Protein Coding	38	GC03M052033	0.133121699094772	https://www.genecards.org/cgi-bin/carddisp.pl?gene=RPL29
RPL34	Ribosomal Protein L34	Protein Coding	38	GC04P108620	0.133121699094772	https://www.genecards.org/cgi-bin/carddisp.pl?gene=RPL34
RPL6	Ribosomal Protein L6	Protein Coding	38	GC12M112320	0.133121699094772	https://www.genecards.org/cgi-bin/carddisp.pl?gene=RPL6
RPLP1	Ribosomal Protein Lateral Stalk Subunit P1	Protein Coding	38	GC15P117548	0.133121699094772	https://www.genecards.org/cgi-bin/carddisp.pl?gene=RPLP1
RPS18	Ribosomal Protein S18	Protein Coding	38	GC06P083759	0.133121699094772	https://www.genecards.org/cgi-bin/carddisp.pl?gene=RPS18
RPS4X	Ribosomal Protein S4 X-Linked	Protein Coding	38	GC0XM072255	0.133121699094772	https://www.genecards.org/cgi-bin/carddisp.pl?gene=RPS4X
RPS8	Ribosomal Protein S8	Protein Coding	38	GC01P044775	0.133121699094772	https://www.genecards.org/cgi-bin/carddisp.pl?gene=RPS8
SRSF3	Serine And Arginine Rich Splicing Factor 3	Protein Coding	38	GC06P083846	0.133121699094772	https://www.genecards.org/cgi-bin/carddisp.pl?gene=SRSF3
SRSF6	Serine And Arginine Rich Splicing Factor 6	Protein Coding	38	GC20P043457	0.133121699094772	https://www.genecards.org/cgi-bin/carddisp.pl?gene=SRSF6
SRSF7	Serine And Arginine Rich Splicing Factor 7	Protein Coding	38	GC02M038743	0.133121699094772	https://www.genecards.org/cgi-bin/carddisp.pl?gene=SRSF7
SRSF9	Serine And Arginine Rich Splicing Factor 9	Protein Coding	38	GC12M120461	0.133121699094772	https://www.genecards.org/cgi-bin/carddisp.pl?gene=SRSF9
TMOD3	Tropomodulin 3	Protein Coding	38	GC15P051829	0.133121699094772	https://www.genecards.org/cgi-bin/carddisp.pl?gene=TMOD3
TPM4	Tropomyosin 4	Protein Coding	38	GC19P066197	0.133121699094772	https://www.genecards.org/cgi-bin/carddisp.pl?gene=TPM4
TRA2A	Transformer 2 Alpha Homolog	Protein Coding	38	GC07M023504	0.133121699094772	https://www.genecards.org/cgi-bin/carddisp.pl?gene=TRA2A
TRA2B	Transformer 2 Beta Homolog	Protein Coding	38	GC03M185914	0.133121699094772	https://www.genecards.org/cgi-bin/carddisp.pl?gene=TRA2B
WDR77	WD Repeat Domain 77	Protein Coding	38	GC01M111439	0.133121699094772	https://www.genecards.org/cgi-bin/carddisp.pl?gene=WDR77
ZC3HAV1	Zinc Finger CCCH-Type Containing, Antiviral 1	Protein Coding	38	GC07M139057	0.133121699094772	https://www.genecards.org/cgi-bin/carddisp.pl?gene=ZC3HAV1
ZNF217	Zinc Finger Protein 217	Protein Coding	38	GC20M053567	0.133121699094772	https://www.genecards.org/cgi-bin/carddisp.pl?gene=ZNF217
ZNF24	Zinc Finger Protein 24	Protein Coding	38	GC18M035332	0.133121699094772	https://www.genecards.org/cgi-bin/carddisp.pl?gene=ZNF24
ADRM1	ADRM1 26S Proteasome Ubiquitin Receptor	Protein Coding	37	GC20P062302	0.133121699094772	https://www.genecards.org/cgi-bin/carddisp.pl?gene=ADRM1
ALYREF	Aly/REF Export Factor	Protein Coding	37	GC17M081887	0.133121699094772	https://www.genecards.org/cgi-bin/carddisp.pl?gene=ALYREF
AMBRA1	Autophagy And Beclin 1 Regulator 1	Protein Coding	37	GC11M089343	0.133121699094772	https://www.genecards.org/cgi-bin/carddisp.pl?gene=AMBRA1
ATXN2L	Ataxin 2 Like	Protein Coding	37	GC16P040917	0.133121699094772	https://www.genecards.org/cgi-bin/carddisp.pl?gene=ATXN2L
CAPN7	Calpain 7	Protein Coding	37	GC03P017069	0.133121699094772	https://www.genecards.org/cgi-bin/carddisp.pl?gene=CAPN7
CARD6	Caspase Recruitment Domain Family Member 6	Protein Coding	37	GC05P040841	0.133121699094772	https://www.genecards.org/cgi-bin/carddisp.pl?gene=CARD6
CDC42BPG	CDC42 Binding Protein Kinase Gamma	Protein Coding	37	GC11M064823	0.133121699094772	https://www.genecards.org/cgi-bin/carddisp.pl?gene=CDC42BPG
DCD	Dermcidin	Protein Coding	37	GC12M054644	0.133121699094772	https://www.genecards.org/cgi-bin/carddisp.pl?gene=DCD
FAF2	Fas Associated Factor Family Member 2	Protein Coding	37	GC05P176447	0.133121699094772	https://www.genecards.org/cgi-bin/carddisp.pl?gene=FAF2
GTF3C3	General Transcription Factor IIIC Subunit 3	Protein Coding	37	GC02M196763	0.133121699094772	https://www.genecards.org/cgi-bin/carddisp.pl?gene=GTF3C3
MGA	MAX Dimerization Protein MGA	Protein Coding	37	GC15P041621	0.133121699094772	https://www.genecards.org/cgi-bin/carddisp.pl?gene=MGA
MYCBP	MYC Binding Protein	Protein Coding	37	GC01M038862	0.133121699094772	https://www.genecards.org/cgi-bin/carddisp.pl?gene=MYCBP
MYL6B	Myosin Light Chain 6B	Protein Coding	37	GC12P057274	0.133121699094772	https://www.genecards.org/cgi-bin/carddisp.pl?gene=MYL6B
MYO1B	Myosin IB	Protein Coding	37	GC02P191246	0.133121699094772	https://www.genecards.org/cgi-bin/carddisp.pl?gene=MYO1B
PKP3	Plakophilin 3	Protein Coding	37	GC11P000449	0.133121699094772	https://www.genecards.org/cgi-bin/carddisp.pl?gene=PKP3
PLEKHA5	Pleckstrin Homology Domain Containing A5	Protein Coding	37	GC12P019129	0.133121699094772	https://www.genecards.org/cgi-bin/carddisp.pl?gene=PLEKHA5
RBM14	RNA Binding Motif Protein 14	Protein Coding	37	GC11P070099	0.133121699094772	https://www.genecards.org/cgi-bin/carddisp.pl?gene=RBM14
RPL17	Ribosomal Protein L17	Protein Coding	37	GC18M049488	0.133121699094772	https://www.genecards.org/cgi-bin/carddisp.pl?gene=RPL17
RPL38	Ribosomal Protein L38	Protein Coding	37	GC17P074204	0.133121699094772	https://www.genecards.org/cgi-bin/carddisp.pl?gene=RPL38
SCYL2	SCY1 Like Pseudokinase 2	Protein Coding	37	GC12P100267	0.133121699094772	https://www.genecards.org/cgi-bin/carddisp.pl?gene=SCYL2
SNRPF	Small Nuclear Ribonucleoprotein Polypeptide F	Protein Coding	37	GC12P095858	0.133121699094772	https://www.genecards.org/cgi-bin/carddisp.pl?gene=SNRPF
SRSF4	Serine And Arginine Rich Splicing Factor 4	Protein Coding	37	GC01M029147	0.133121699094772	https://www.genecards.org/cgi-bin/carddisp.pl?gene=SRSF4
THRAP3	Thyroid Hormone Receptor Associated Protein 3	Protein Coding	37	GC01P036224	0.133121699094772	https://www.genecards.org/cgi-bin/carddisp.pl?gene=THRAP3
TNRC6B	Trinucleotide Repeat Containing Adaptor 6B	Protein Coding	37	GC22P040044	0.133121699094772	https://www.genecards.org/cgi-bin/carddisp.pl?gene=TNRC6B
TRIP6	Thyroid Hormone Receptor Interactor 6	Protein Coding	37	GC07P100867	0.133121699094772	https://www.genecards.org/cgi-bin/carddisp.pl?gene=TRIP6
TWF1	Twinfilin Actin Binding Protein 1	Protein Coding	37	GC12M043793	0.133121699094772	https://www.genecards.org/cgi-bin/carddisp.pl?gene=TWF1
TXNIP	Thioredoxin Interacting Protein	Protein Coding	37	GC01M145992	0.133121699094772	https://www.genecards.org/cgi-bin/carddisp.pl?gene=TXNIP
YBX1	Y-Box Binding Protein 1	Protein Coding	37	GC01P042682	0.133121699094772	https://www.genecards.org/cgi-bin/carddisp.pl?gene=YBX1
ZFP36	ZFP36 Ring Finger Protein	Protein Coding	37	GC19P039406	0.133121699094772	https://www.genecards.org/cgi-bin/carddisp.pl?gene=ZFP36
CPSF2	Cleavage And Polyadenylation Specific Factor 2	Protein Coding	36	GC14P092121	0.133121699094772	https://www.genecards.org/cgi-bin/carddisp.pl?gene=CPSF2
ERH	ERH MRNA Splicing And Mitosis Factor	Protein Coding	36	GC14M069380	0.133121699094772	https://www.genecards.org/cgi-bin/carddisp.pl?gene=ERH
G3BP2	G3BP Stress Granule Assembly Factor 2	Protein Coding	36	GC04M075642	0.133121699094772	https://www.genecards.org/cgi-bin/carddisp.pl?gene=G3BP2
GCC2	GRIP And Coiled-Coil Domain Containing 2	Protein Coding	36	GC02P108432	0.133121699094772	https://www.genecards.org/cgi-bin/carddisp.pl?gene=GCC2
GLTP	Glycolipid Transfer Protein	Protein Coding	36	GC12M109850	0.133121699094772	https://www.genecards.org/cgi-bin/carddisp.pl?gene=GLTP
GOLGA3	Golgin A3	Protein Coding	36	GC12M132768	0.133121699094772	https://www.genecards.org/cgi-bin/carddisp.pl?gene=GOLGA3
HELQ	Helicase, POLQ Like	Protein Coding	36	GC04M083407	0.133121699094772	https://www.genecards.org/cgi-bin/carddisp.pl?gene=HELQ
HEMGN	Hemogen	Protein Coding	36	GC09M099107	0.133121699094772	https://www.genecards.org/cgi-bin/carddisp.pl?gene=HEMGN
LACTB	Lactamase Beta	Protein Coding	36	GC15P118651	0.133121699094772	https://www.genecards.org/cgi-bin/carddisp.pl?gene=LACTB
NUDT21	Nudix Hydrolase 21	Protein Coding	36	GC16M056429	0.133121699094772	https://www.genecards.org/cgi-bin/carddisp.pl?gene=NUDT21
OTUD4	OTU Deubiquitinase 4	Protein Coding	36	GC04M145110	0.133121699094772	https://www.genecards.org/cgi-bin/carddisp.pl?gene=OTUD4
PRPF40A	Pre-MRNA Processing Factor 40 Homolog A	Protein Coding	36	GC02M152651	0.133121699094772	https://www.genecards.org/cgi-bin/carddisp.pl?gene=PRPF40A
RAI14	Retinoic Acid Induced 14	Protein Coding	36	GC05P034656	0.133121699094772	https://www.genecards.org/cgi-bin/carddisp.pl?gene=RAI14
RPS25	Ribosomal Protein S25	Protein Coding	36	GC11M119015	0.133121699094772	https://www.genecards.org/cgi-bin/carddisp.pl?gene=RPS25
RPS27L	Ribosomal Protein S27 Like	Protein Coding	36	GC15M089942	0.133121699094772	https://www.genecards.org/cgi-bin/carddisp.pl?gene=RPS27L
SEC16A	SEC16 Homolog A, Endoplasmic Reticulum Export Factor	Protein Coding	36	GC09M136440	0.133121699094772	https://www.genecards.org/cgi-bin/carddisp.pl?gene=SEC16A
SRP14	Signal Recognition Particle 14	Protein Coding	36	GC15M040035	0.133121699094772	https://www.genecards.org/cgi-bin/carddisp.pl?gene=SRP14
SRRM2	Serine/Arginine Repetitive Matrix 2	Protein Coding	36	GC16P011722	0.133121699094772	https://www.genecards.org/cgi-bin/carddisp.pl?gene=SRRM2
TANC2	Tetratricopeptide Repeat, Ankyrin Repeat And Coiled-Coil Containing 2	Protein Coding	36	GC17P062967	0.133121699094772	https://www.genecards.org/cgi-bin/carddisp.pl?gene=TANC2
VBP1	VHL Binding Protein 1	Protein Coding	36	GC0XP155197	0.133121699094772	https://www.genecards.org/cgi-bin/carddisp.pl?gene=VBP1
WRNIP1	WRN Helicase Interacting Protein 1	Protein Coding	36	GC06P002766	0.133121699094772	https://www.genecards.org/cgi-bin/carddisp.pl?gene=WRNIP1
YTHDC1	YTH Domain Containing 1	Protein Coding	36	GC04M068310	0.133121699094772	https://www.genecards.org/cgi-bin/carddisp.pl?gene=YTHDC1
ZNF146	Zinc Finger Protein 146	Protein Coding	36	GC19P066564	0.133121699094772	https://www.genecards.org/cgi-bin/carddisp.pl?gene=ZNF146
ESYT2	Extended Synaptotagmin 2	Protein Coding	35	GC07M158730	0.133121699094772	https://www.genecards.org/cgi-bin/carddisp.pl?gene=ESYT2
FAM83D	Family With Sequence Similarity 83 Member D	Protein Coding	35	GC20P038926	0.133121699094772	https://www.genecards.org/cgi-bin/carddisp.pl?gene=FAM83D
HRNR	Hornerin	Protein Coding	35	GC01M152212	0.133121699094772	https://www.genecards.org/cgi-bin/carddisp.pl?gene=HRNR
HSPBAP1	HSPB1 Associated Protein 1	Protein Coding	35	GC03M122739	0.133121699094772	https://www.genecards.org/cgi-bin/carddisp.pl?gene=HSPBAP1
LIMCH1	LIM And Calponin Homology Domains 1	Protein Coding	35	GC04P041362	0.133121699094772	https://www.genecards.org/cgi-bin/carddisp.pl?gene=LIMCH1
MLF2	Myeloid Leukemia Factor 2	Protein Coding	35	GC12M006912	0.133121699094772	https://www.genecards.org/cgi-bin/carddisp.pl?gene=MLF2
PNN	Pinin, Desmosome Associated Protein	Protein Coding	35	GC14P039175	0.133121699094772	https://www.genecards.org/cgi-bin/carddisp.pl?gene=PNN
POF1B	POF1B Actin Binding Protein	Protein Coding	35	GC0XM085277	0.133121699094772	https://www.genecards.org/cgi-bin/carddisp.pl?gene=POF1B
SERBP1	SERPINE1 MRNA Binding Protein 1	Protein Coding	35	GC01M067407	0.133121699094772	https://www.genecards.org/cgi-bin/carddisp.pl?gene=SERBP1
SRSF10	Serine And Arginine Rich Splicing Factor 10	Protein Coding	35	GC01M023964	0.133121699094772	https://www.genecards.org/cgi-bin/carddisp.pl?gene=SRSF10
AKAP8L	A-Kinase Anchoring Protein 8 Like	Protein Coding	34	GC19M015380	0.133121699094772	https://www.genecards.org/cgi-bin/carddisp.pl?gene=AKAP8L
AKNA	AT-Hook Transcription Factor	Protein Coding	34	GC09M115412	0.133121699094772	https://www.genecards.org/cgi-bin/carddisp.pl?gene=AKNA
CALML5	Calmodulin Like 5	Protein Coding	34	GC10M005498	0.133121699094772	https://www.genecards.org/cgi-bin/carddisp.pl?gene=CALML5
CRTAM	Cytotoxic And Regulatory T Cell Molecule	Protein Coding	34	GC11P122840	0.133121699094772	https://www.genecards.org/cgi-bin/carddisp.pl?gene=CRTAM
ELP1	Elongator Acetyltransferase Complex Subunit 1	Protein Coding	34	GC09M108868	0.133121699094772	https://www.genecards.org/cgi-bin/carddisp.pl?gene=ELP1
KCTD5	Potassium Channel Tetramerization Domain Containing 5	Protein Coding	34	GC16P002682	0.133121699094772	https://www.genecards.org/cgi-bin/carddisp.pl?gene=KCTD5
LRRC59	Leucine Rich Repeat Containing 59	Protein Coding	34	GC17M050375	0.133121699094772	https://www.genecards.org/cgi-bin/carddisp.pl?gene=LRRC59
RBM25	RNA Binding Motif Protein 25	Protein Coding	34	GC14P073058	0.133121699094772	https://www.genecards.org/cgi-bin/carddisp.pl?gene=RBM25
TLE6	TLE Family Member 6, Subcortical Maternal Complex Member	Protein Coding	34	GC19P002978	0.133121699094772	https://www.genecards.org/cgi-bin/carddisp.pl?gene=TLE6
TRAFD1	TRAF-Type Zinc Finger Domain Containing 1	Protein Coding	34	GC12P112125	0.133121699094772	https://www.genecards.org/cgi-bin/carddisp.pl?gene=TRAFD1
UBL4A	Ubiquitin Like 4A	Protein Coding	34	GC0XM154483	0.133121699094772	https://www.genecards.org/cgi-bin/carddisp.pl?gene=UBL4A
ZKSCAN4	Zinc Finger With KRAB And SCAN Domains 4	Protein Coding	34	GC06M065726	0.133121699094772	https://www.genecards.org/cgi-bin/carddisp.pl?gene=ZKSCAN4
ZSCAN20	Zinc Finger And SCAN Domain Containing 20	Protein Coding	34	GC01P033544	0.133121699094772	https://www.genecards.org/cgi-bin/carddisp.pl?gene=ZSCAN20
APOOL	Apolipoprotein O Like	Protein Coding	33	GC0XP085003	0.133121699094772	https://www.genecards.org/cgi-bin/carddisp.pl?gene=APOOL
CHTOP	Chromatin Target Of PRMT1	Protein Coding	33	GC01P153633	0.133121699094772	https://www.genecards.org/cgi-bin/carddisp.pl?gene=CHTOP
CTAG2	Cancer/Testis Antigen 2	Protein Coding	33	GC0XM154651	0.133121699094772	https://www.genecards.org/cgi-bin/carddisp.pl?gene=CTAG2
PALMD	Palmdelphin	Protein Coding	33	GC01P099646	0.133121699094772	https://www.genecards.org/cgi-bin/carddisp.pl?gene=PALMD
PPP1R12C	Protein Phosphatase 1 Regulatory Subunit 12C	Protein Coding	33	GC19M066371	0.133121699094772	https://www.genecards.org/cgi-bin/carddisp.pl?gene=PPP1R12C
RPL39	Ribosomal Protein L39	Protein Coding	33	GC0XM119786	0.133121699094772	https://www.genecards.org/cgi-bin/carddisp.pl?gene=RPL39
UBAP2	Ubiquitin Associated Protein 2	Protein Coding	33	GC09M033921	0.133121699094772	https://www.genecards.org/cgi-bin/carddisp.pl?gene=UBAP2
CEP44	Centrosomal Protein 44	Protein Coding	32	GC04P174283	0.133121699094772	https://www.genecards.org/cgi-bin/carddisp.pl?gene=CEP44
H1-2	H1.2 Linker Histone, Cluster Member	Protein Coding	32	GC06M026056	0.133121699094772	https://www.genecards.org/cgi-bin/carddisp.pl?gene=H1-2
SP6	Sp6 Transcription Factor	Protein Coding	32	GC17M047844	0.133121699094772	https://www.genecards.org/cgi-bin/carddisp.pl?gene=SP6
TMEM44	Transmembrane Protein 44	Protein Coding	32	GC03M194587	0.133121699094772	https://www.genecards.org/cgi-bin/carddisp.pl?gene=TMEM44
ZAN	Zonadhesin	Protein Coding	32	GC07P100733	0.133121699094772	https://www.genecards.org/cgi-bin/carddisp.pl?gene=ZAN
GSDME	Gasdermin E	Protein Coding	31	GC07M024699	0.133121699094772	https://www.genecards.org/cgi-bin/carddisp.pl?gene=GSDME
RHOXF2	Rhox Homeobox Family Member 2	Protein Coding	31	GC0XP120158	0.133121699094772	https://www.genecards.org/cgi-bin/carddisp.pl?gene=RHOXF2
ATP5F1C	ATP Synthase F1 Subunit Gamma	Protein Coding	30	GC10P007789	0.133121699094772	https://www.genecards.org/cgi-bin/carddisp.pl?gene=ATP5F1C
LZTS3	Leucine Zipper Tumor Suppressor Family Member 3	Protein Coding	30	GC20M003162	0.133121699094772	https://www.genecards.org/cgi-bin/carddisp.pl?gene=LZTS3
TMEM263	Transmembrane Protein 263	Protein Coding	29	GC12P106955	0.133121699094772	https://www.genecards.org/cgi-bin/carddisp.pl?gene=TMEM263
UTP11	UTP11 Small Subunit Processome Component	Protein Coding	29	GC01P038267	0.133121699094772	https://www.genecards.org/cgi-bin/carddisp.pl?gene=UTP11
ZNF391	Zinc Finger Protein 391	Protein Coding	29	GC06P027374	0.133121699094772	https://www.genecards.org/cgi-bin/carddisp.pl?gene=ZNF391
H1-10	H1.10 Linker Histone	Protein Coding	27	GC03M130320	0.133121699094772	https://www.genecards.org/cgi-bin/carddisp.pl?gene=H1-10
H2BC12	H2B Clustered Histone 12	Protein Coding	27	GC06M065642	0.133121699094772	https://www.genecards.org/cgi-bin/carddisp.pl?gene=H2BC12
H2AC12	H2A Clustered Histone 12	Protein Coding	26	GC06P084418	0.133121699094772	https://www.genecards.org/cgi-bin/carddisp.pl?gene=H2AC12
OBI1	ORC Ubiquitin Ligase 1	Protein Coding	26	GC13M078615	0.133121699094772	https://www.genecards.org/cgi-bin/carddisp.pl?gene=OBI1
MAIP1	Matrix AAA Peptidase Interacting Protein 1	Protein Coding	25	GC02P199956	0.133121699094772	https://www.genecards.org/cgi-bin/carddisp.pl?gene=MAIP1
MIR137	MicroRNA 137	RNA Gene	20	GC01M098046	0.133121699094772	https://www.genecards.org/cgi-bin/carddisp.pl?gene=MIR137
MIR148A	MicroRNA 148a	RNA Gene	20	GC07M025993	0.133121699094772	https://www.genecards.org/cgi-bin/carddisp.pl?gene=MIR148A
RBM14-RBM4	RBM14-RBM4 Readthrough	Protein Coding	20	GC11P066616	0.133121699094772	https://www.genecards.org/cgi-bin/carddisp.pl?gene=RBM14-RBM4
