# Supplementary material for: Deciphering Necroptosis-Associated Molecular Subtypes in Acute Ischemic Stroke Through Bioinformatics and Machine Learning Analysis
Source: J Mol Neurosci. 2025 Jan 2;75(1):4. doi: 10.1007/s12031-024-02241-3 (PMC11693621; doi:10.1007/s12031-024-02241-3)
Supplement: Supplementary file 1 — Supplementary file1 (ZIP 1708 KB) [file 12031_2024_2241_MOESM1_ESM.zip › Supplemental Files/TableS2.csv]

SVIL
DDX3X
TLR4
UBE2D3
HIF1A
SCYL2
PELI1
CXCL5
MEFV
TUBA4A
BIRC2
AFP
MIF
CXCL1
AURKC
EGFR
MYL12A
RALBP1
TPM2
BANF1
FAS
AHR
MYO5A
CCT3
RFWD3
RCC2
KRT9
SYNCRIP
TLE6
DCD
RPL13A
FAP
ATF4
OGT
MYH9
NME8
IDH2
TNFRSF10A
PINK1
PGLYRP1
MRPS12
TCOF1
RPS4X
MYO1B
LITAF
TNIP1
IQSEC1
MYH14
KRT19
WDR77
TRAF3
PADI4
PFKL
CASP8
OPTN
TNFRSF1B
CDC42BPG
RPL39
MAPK1
KRT6A
AXL
RARG
SNCA
CALML5
ZKSCAN4
LGALS1
TNFRSF25
RPL12
CHTOP
ZNF7
ASIC1
XRCC6
OTUD4
LAMP2
TNNT2
IKBKE
